# Supplementary material for: Epigenome-wide association study for perceived discrimination among sub-Saharan African migrants in Europe - the RODAM study
Source: Sci Rep. 2020 Mar 18;10:4919. doi: 10.1038/s41598-020-61649-0 (PMC7080832; doi:10.1038/s41598-020-61649-0)
Supplement: Supplementary file 2 — Supplementary Table 1. [file 41598_2020_61649_MOESM2_ESM.xlsx]

## Sheet: Top1000 DMP Cont. EDS analysis
Probe_ID	logFCBeta	DeltaBeta	AveExpr	t	P.Value	adj.P.Val	Bacon_Pvalue	Bacon_adjust.pval	CHR	MAPINFO	gene	feature	cgi	UCSC_CpG_Islands_Name
cg13986138	-0.000812188	-0.00074888	0.911192	-5.50711	7.61e-08	0.0163399	3.27e-08	0.0140413	15	22963760	CYFIP1	Body	opensea
cg10316525	-0.00147496	-0.00146413	0.946602	-5.89269	9.81e-09	0.00421227	8.93e-08	0.0191642	15	40572137		IGR	island	chr15:40572078-40572758
cg12337011	-0.00133753	-0.00123883	0.780993	-4.3074	2.21e-05	0.80246	3.32e-06	0.288188	2	28002424	MRPL33	3'UTR	opensea
cg13145550	-0.00722546	-0.00656992	0.603283	-4.26547	2.64e-05	0.80246	3.36e-06	0.288188	7	1350879		IGR	shore	chr7:1351464-1351904
cg15457795	-0.000972412	-0.000886381	0.575687	-4.35791	1.78e-05	0.80246	8.15e-06	0.318224	3	9747183	CPNE9	Body	shore	chr3:9745499-9746782
cg02770252	-0.00046188	-0.000405269	0.883742	-3.529	0.000479633	0.999991	1.12e-05	0.324134	6	14450312		IGR	opensea
cg16806891	-0.000817259	-0.000715032	0.922067	-4.31163	2.17e-05	0.80246	1.25e-05	0.324134	4	182425400		IGR	opensea
cg03090171	-0.00161544	-0.00152908	0.717243	-4.22322	3.16e-05	0.848205	1.25e-05	0.324134	8	72130951	EYA1	Body	opensea
cg17443299	0.000240179	0.000151759	0.0462852	3.82949	0.000155093	0.999991	2.13e-06	0.288188	6	89673636	RNGTT	TSS1500	shore	chr6:89672884-89673579
cg19473146	-0.00142863	-0.00153325	0.5965	-3.89614	0.000119534	0.999991	1.65e-05	0.351583	5	559203		IGR	shelf	chr5:561826-565967
cg17680089	-0.000438576	-0.000421791	0.944764	-4.32888	2.02e-05	0.80246	1.66e-05	0.351583	1	228346338	GJC2	Body	island	chr1:228345377-228346700
cg08520443	-0.00134175	-0.00135121	0.767793	-4.08774	5.54e-05	0.999991	2.19e-05	0.392398	17	746641	NXN	Body	shore	chr17:744617-744907
cg03679504	-0.000461391	-0.000385694	0.921547	-3.86286	0.000136197	0.999991	2.5e-05	0.420065	3	46621556	LRRC2	5'UTR	shelf	chr3:46618307-46618669
cg18261571	-0.0018074	-0.0017633	0.82972	-4.27599	2.53e-05	0.80246	2.58e-05	0.420065	7	94921347	PPP1R9A	3'UTR	opensea
cg06840106	-0.00143216	-0.00137777	0.781894	-4.04012	6.73e-05	0.999991	2.82e-05	0.420065	12	67278182		IGR	opensea
cg12631766	-0.00107398	-0.0008501	0.80575	-3.55723	0.000432733	0.999991	3.04e-05	0.420065	1	184025029	TSEN15	Body	shelf	chr1:184020781-184021054
cg20079298	-0.00200392	-0.00207047	0.919806	-4.77031	2.82e-06	0.404227	3.13e-05	0.420065	15	40572326		IGR	island	chr15:40572078-40572758
cg10089193	-0.00133609	-0.00126627	0.399609	-3.96674	9.04e-05	0.999991	3.38e-05	0.420065	16	1140939	C1QTNF8	3'UTR	shore	chr16:1142315-1144087
cg06784122	-0.000574182	-0.000591325	0.901595	-3.75823	0.000204077	0.999991	3.59e-05	0.420065	16	85688175	KIAA0182	Body	shelf	chr16:85684107-85684491
cg00810529	-0.000334557	-0.00035567	0.925795	-3.88264	0.000126043	0.999991	3.71e-05	0.420065	1	117504034	PTGFRN	Body	opensea
cg11248869	0.000593063	0.000595018	0.0213174	3.60074	0.000368786	0.999991	5.33e-06	0.318224	1	42801011	FOXJ3	TSS200	island	chr1:42800265-42801370
cg22796807	0.000386317	0.000308521	0.0566572	4.49488	9.81e-06	0.702069	5.54e-06	0.318224	3	178979342	KCNMB3	Body	island	chr3:178978948-178979364
cg01950680	-0.00135469	-0.00117878	0.885192	-4.30695	2.22e-05	0.80246	4.22e-05	0.420065	8	17778275		IGR	shore	chr8:17780032-17781272
cg23174322	-0.000483788	-0.000338664	0.888477	-3.61183	0.000353975	0.999991	4.47e-05	0.420065	6	29627215	MOG	Body	opensea
cg16451879	-0.00106813	-0.000892578	0.807375	-3.53598	0.000467611	0.999991	4.47e-05	0.420065	8	6430718	MCPH1	Body	opensea
cg21204139	-0.000334819	-0.000341744	0.96832	-4.05769	6.26e-05	0.999991	4.5e-05	0.420065	1	64669336	UBE2U	TSS200	opensea
cg07713361	0.000598717	0.000530756	0.0616639	4.03336	6.91e-05	0.999991	6.67e-06	0.318224	22	36649144	APOL1	5'UTR	opensea
cg22464169	0.000474329	0.000437333	0.0625026	4.29643	2.32e-05	0.80246	7.45e-06	0.318224	19	14062697	PODNL1	Body	shore	chr19:14062785-14063430
cg09373148	-0.00254296	-0.00283455	0.449747	-3.83018	0.000154678	0.999991	5.33e-05	0.458815	3	138152837	ESYT3	TSS1500	shore	chr3:138153269-138154621
cg09040078	0.00244327	0.00200458	0.708206	3.87524	0.000129756	0.999991	7.92e-06	0.318224	16	23291476		IGR	opensea
cg20820259	-0.00158059	-0.00161983	0.888225	-3.87023	0.000132325	0.999991	6.08e-05	0.459534	11	95733601	MAML2	Body	opensea
cg13264115	-0.000256148	-0.000199027	0.938293	-3.79467	0.000177443	0.999991	6.22e-05	0.459534	3	195772357		IGR	shore	chr3:195771456-195771713
cg09179485	0.000541502	0.00043716	0.0768468	3.18384	0.00159939	0.999991	9.74e-06	0.324134	13	39612920	C13orf23	TSS1500	island	chr13:39612417-39612930
cg15291090	-0.00024725	-0.00020908	0.967417	-3.89818	0.000118578	0.999991	6.61e-05	0.459534	13	36788776	SOHLH2	TSS200	island	chr13:36788414-36789038
cg25221704	-0.00139897	-0.00141631	0.926231	-4.60888	5.9e-06	0.553124	6.64e-05	0.459534	3	128780492	GP9	5'UTR	opensea
cg01475207	-0.00217863	-0.00192175	0.740058	-3.8694	0.000132758	0.999991	6.65e-05	0.459534	20	62672481		IGR	shore	chr20:62673792-62674131
cg10411087	-0.000819434	-0.000682137	0.833078	-3.59761	0.000373076	0.999991	6.68e-05	0.459534	17	26799318	SLC13A2	TSS1500	opensea
cg09218924	-0.00118409	-0.00127951	0.855621	-3.79738	0.000175603	0.999991	6.88e-05	0.459534	10	88724584		IGR	shelf	chr10:88728039-88728720
cg03898577	0.00254271	0.00189304	0.191238	4.18204	3.75e-05	0.948354	1.06e-05	0.324134	5	140787013	PCDHGA4	Body	shore	chr5:140787447-140788044
cg19670610	-0.000519606	-0.000489439	0.887295	-3.35774	0.000882728	0.999991	7.2e-05	0.459534	4	89455337		IGR	opensea
cg19659004	-0.00157478	-0.00141796	0.42536	-3.79773	0.000175364	0.999991	7.39e-05	0.459534	14	103388958	AMN	TSS200	shore	chr14:103389016-103390248
cg22732515	-0.000471857	-0.000413108	0.0445948	-3.61614	0.000348371	0.999991	7.74e-05	0.459534	19	44031385	ETHE1	1stExon	island	chr19:44031127-44031504
cg07106369	-0.000293669	-0.000212867	0.937989	-3.66168	0.000294029	0.999991	8.29e-05	0.459534	7	158739902		IGR	opensea
cg08424219	0.000292161	0.000213131	0.0575859	3.49362	0.000545135	0.999991	1.28e-05	0.324134	12	40014061	ABCD2	TSS1500	opensea
cg24437010	-0.000519583	-0.00044368	0.870702	-3.23745	0.00133522	0.999991	8.45e-05	0.459534	12	81226424	LIN7A	Body	opensea
cg05067427	-0.00266725	-0.00207324	0.474636	-3.46197	0.000610734	0.999991	8.48e-05	0.459534	16	54227914		IGR	shore	chr16:54228224-54228479
cg05419385	-0.00267874	-0.00253058	0.716591	-3.87107	0.000131891	0.999991	8.59e-05	0.459534	12	27352945		IGR	opensea
cg15084903	-0.000252173	-0.000171829	0.959532	-3.2938	0.0011016	0.999991	8.87e-05	0.459534	19	376055	THEG	TSS200	island	chr19:375830-376094
cg01049121	-0.000903933	-0.000876394	0.808589	-3.90071	0.000117399	0.999991	9.21e-05	0.459534	9	140055180	GRIN1	Body	shore	chr9:140055368-140055924
cg22530462	0.00149258	0.00115026	0.746297	3.65559	0.000300802	0.999991	1.46e-05	0.348386	1	237209586	RYR2	Body	shelf	chr1:237205126-237206644
cg10764492	-0.000851998	-0.000794677	0.913947	-4.58943	6.44e-06	0.553124	9.52e-05	0.459534	12	107039017	RFX4	Body	opensea
cg24019999	-0.00453829	-0.00390006	0.748773	-3.52624	0.000484457	0.999991	9.52e-05	0.459534	4	79432985	FRAS1	Body	opensea
cg17619876	-0.000811382	-0.000785883	0.576166	-3.85336	0.00014134	0.999991	9.9e-05	0.472375	5	1807759	NDUFS6	Body	opensea
cg12439130	-0.000904431	-0.000951715	0.812585	-3.88118	0.000126768	0.999991	0.000101331	0.472969	22	21714051		IGR	shore	chr22:21714633-21715811
cg10321236	-0.00150656	-0.00163689	0.633663	-3.73814	0.000220324	0.999991	0.000105777	0.477548	11	76849101	MYO7A	Body	island	chr11:76849067-76849565
cg16160710	-0.00108595	-0.0011347	0.926996	-3.90355	0.000116093	0.999991	0.000106642	0.477548	2	165700991		IGR	shelf	chr2:165697470-165698893
cg13255538	-5.73e-05	-3.79e-05	0.0173639	-2.15588	0.0318545	0.999991	0.00010676	0.477548	13	25496950	CENPJ	5'UTR	island	chr13:25496588-25497299
cg17155018	0.00283064	0.00249375	0.69943	3.7127	0.000242661	0.999991	1.72e-05	0.351583	6	111953066		IGR	opensea
cg15291243	-0.00123685	-0.00104852	0.261665	-3.513	0.000508283	0.999991	0.000111925	0.480626	17	35298199	LHX1	Body	island	chr17:35291899-35300875
cg01248567	-0.00100147	-0.000969997	0.790243	-3.52808	0.000481226	0.999991	0.000115341	0.484926	13	44241656	ENOX1	5'UTR	opensea
cg12683641	-0.000788519	-0.000815771	0.807061	-3.64139	0.000317175	0.999991	0.000122159	0.491081	19	51587102	KLK14	5'UTR	opensea
cg11159666	-0.000544428	-0.000563577	0.846184	-3.62284	0.00033983	0.999991	0.000123922	0.491081	17	71432902	SDK2	Body	shore	chr17:71431621-71431878
cg07184807	0.00165924	0.0015534	0.665845	3.69177	0.00026261	0.999991	1.98e-05	0.386144	3	157537400		IGR	opensea
cg11633310	-0.000840747	-0.000954215	0.543483	-3.76798	0.000196599	0.999991	0.000125453	0.491081	11	60552785	MS4A10	TSS200	opensea
cg08822746	-0.000410704	-0.000400455	0.908985	-3.59963	0.000370301	0.999991	0.000125796	0.491081	22	31321152	C22orf27	Body	shelf	chr22:31318228-31318489
cg10520070	-0.000893231	-0.000898901	0.901604	-3.93787	0.00010136	0.999991	0.00012755	0.493444	10	45922222	ALOX5	Body	shore	chr10:45922831-45923375
cg04837071	0.00140231	0.00145305	0.349013	3.68799	0.000266379	0.999991	2.17e-05	0.392398	9	140318649	EXD3	TSS1500	island	chr9:140317160-140318663
cg22294523	-0.000791036	-0.000878085	0.863565	-3.88597	0.000124407	0.999991	0.000135066	0.508768	11	1121113		IGR	opensea
cg01879893	-0.000833462	-0.000803664	0.846143	-3.55637	0.000434086	0.999991	0.000138085	0.511174	7	94928192	PON1	3'UTR	opensea
cg01850954	-0.00243173	-0.00180209	0.736712	-3.61772	0.000346336	0.999991	0.000142356	0.520898	11	115238331	CADM1	Body	opensea
cg19397037	-0.000624183	-0.000537634	0.838363	-3.24081	0.00132011	0.999991	0.000143823	0.520898	11	85430634	SYTL2	Body	opensea
cg16874580	-0.00167082	-0.00130688	0.831296	-3.53813	0.000463954	0.999991	0.000146101	0.522818	18	55092509		IGR	shelf	chr18:55094825-55096310
cg11954957	-0.00147195	-0.0013735	0.693651	-3.36677	0.000855308	0.999991	0.000150927	0.532282	1	758829		IGR	shelf	chr1:762416-763445
cg01792616	-0.00184923	-0.00178416	0.74055	-3.71981	0.000236208	0.999991	0.000160094	0.551423	16	4289562	SRL	Body	opensea
cg14795690	-0.000740382	-0.000807667	0.79847	-3.5994	0.000370617	0.999991	0.000163473	0.551423	5	127594942	FBN2	3'UTR	opensea
cg09955012	-0.000278205	-0.000276805	0.926194	-3.29079	0.00111305	0.999991	0.000165652	0.551423	13	22477006		IGR	opensea
cg23215109	-4.59e-05	-5.43e-05	0.015932	-2.20869	0.0279199	0.999991	0.00016922	0.5547	3	123680219	CCDC14	5'UTR	island	chr3:123679785-123680481
cg19729949	-0.00241275	-0.00241968	0.898991	-3.70105	0.000253581	0.999991	0.000174978	0.564952	5	142514108	ARHGAP26	Body	opensea
cg14739664	-0.00101876	-0.000994445	0.958452	-3.82597	0.000157224	0.999991	0.000177179	0.567555	5	140683467	SLC25A2	1stExon	island	chr5:140683195-140683773
cg15880020	-0.000952261	-0.000908674	0.773781	-3.24314	0.00130969	0.999991	0.00017883	0.567555	15	28979880		IGR	shelf	chr15:28982669-28983497
cg13482134	0.00615602	0.00606262	0.52703	3.59212	0.000380702	0.999991	2.97e-05	0.420065	1	171787181		IGR	opensea
cg03173807	-0.000503417	-0.000429504	0.918367	-3.44021	0.000660058	0.999991	0.000179749	0.567555	4	1348578	KIAA1530	Body	opensea
cg10596483	0.00605705	0.0045759	0.423887	3.31065	0.00103946	0.999991	3.18e-05	0.420065	8	143751796	JRK	TSS1500	shore	chr8:143750759-143751448
cg13763061	0.00023093	0.0001912	0.0578805	3.23348	0.0013533	0.999991	3.24e-05	0.420065	7	84814656		IGR	shore	chr7:84814839-84816242
cg05081263	-0.000398592	-0.000351429	0.905965	-3.83475	0.00015196	0.999991	0.000195553	0.58928	13	111280738	CARKD	Body	shelf	chr13:111277412-111277651
cg09368836	-0.00327768	-0.00330073	0.869834	-3.74345	0.000215913	0.999991	0.000196535	0.58928	10	44889296		IGR	opensea
cg07893544	-0.000555273	-0.000571966	0.0448606	-3.55862	0.000430542	0.999991	0.000198719	0.58928	4	55991782	KDR	TSS200	island	chr4:55991402-55992171
cg12186839	-0.000491637	-0.00039751	0.947685	-4.04226	6.67e-05	0.999991	0.0002025	0.58928	19	599343	HCN2	Body	shelf	chr19:595661-595971
cg23535449	-0.000424358	-0.000451494	0.918872	-3.76912	0.000195741	0.999991	0.000208887	0.597996	17	79107259	MIR1250	TSS200	shelf	chr17:79109698-79109911
cg21189939	-0.00132921	-0.000765858	0.778114	-2.99129	0.00299852	0.999991	0.000212388	0.600021	17	2057176	SMG6	Body	opensea
cg10620429	-0.000942894	-0.000587687	0.832177	-3.07804	0.00226784	0.999991	0.000216476	0.607571	15	100253266	MEF2A	3'UTR	opensea
cg27528351	-0.000860946	-0.000893397	0.548386	-3.61042	0.000355833	0.999991	0.000220416	0.611127	7	50629067	DDC	5'UTR	opensea
cg25840354	0.00256393	0.00217414	0.209913	3.71068	0.000244522	0.999991	3.79e-05	0.420065	4	38784158	TLR10	5'UTR	opensea
cg11822739	-0.000607733	-0.000577546	0.870809	-3.13199	0.00190016	0.999991	0.000223828	0.616125	20	57251485	STX16	3'UTR	opensea
cg15571277	-7.79e-05	-4.77e-05	0.0216197	-2.10443	0.0361375	0.999991	0.000234188	0.636482	20	61885249	FLJ16779	TSS200	island	chr20:61884644-61886387
cg11256802	0.00127744	0.00117769	0.193485	3.77967	0.000187981	0.999991	3.99e-05	0.420065	1	3566963	WDR8	TSS1500	island	chr1:3566445-3569636
cg22693638	0.00190055	0.00186317	0.527021	3.50015	0.000532436	0.999991	4.09e-05	0.420065	1	14698418		IGR	opensea
cg23431450	-0.000421839	-0.000369516	0.877545	-3.49748	0.000537597	0.999991	0.000240093	0.648429	3	184426928		IGR	shelf	chr3:184429366-184429907
cg19177125	-0.000757365	-0.000717566	0.862343	-3.71643	0.000239253	0.999991	0.000242893	0.648823	18	19752414	GATA6	Body	shore	chr18:19744936-19752363
cg02474731	0.00185731	0.00183182	0.669105	3.60012	0.000369638	0.999991	4.17e-05	0.420065	2	150185860	LYPD6	TSS1500	shore	chr2:150186463-150187492
cg24118858	-0.000432091	-0.000478789	0.872686	-3.02326	0.0027072	0.999991	0.000250883	0.651284	1	151862153	THEM4	Body	opensea
cg01691827	-0.00124316	-0.00100901	0.373655	-3.59149	0.000381591	0.999991	0.000252086	0.651284	16	86599189		IGR	shore	chr16:86599355-86602649
cg06366585	0.000857367	0.000922232	0.18513	3.51217	0.000509804	0.999991	4.36e-05	0.420065	1	150338087	RPRD2	Body	shore	chr1:150336831-150337289
cg14159673	-0.000324109	-0.000241773	0.921683	-3.61573	0.000348904	0.999991	0.000254141	0.651284	4	189956378		IGR	opensea
cg25351588	-0.000678309	-0.000667387	0.850725	-3.25413	0.0012617	0.999991	0.000254355	0.651284	6	116879492	FAM26D	3'UTR	opensea
cg01875596	0.000895935	0.000953735	0.797836	3.45916	0.000616908	0.999991	4.42e-05	0.420065	18	22933696	ZNF521	TSS1500	shelf	chr18:22930018-22930904
cg04836714	-0.00162777	-0.00152476	0.908581	-3.50422	0.000524677	0.999991	0.000258473	0.652899	1	230386762	GALNT2	Body	opensea
cg25806491	-0.00087954	-0.000800615	0.796631	-2.99543	0.00295921	0.999991	0.000261798	0.653776	2	221320501		IGR	opensea
cg27359374	-0.000341216	-0.0002395	0.948381	-3.66014	0.000295725	0.999991	0.00026491	0.653776	6	158375774		IGR	opensea
cg18883807	0.000319297	0.00024569	0.0645412	3.70266	0.000252047	0.999991	4.59e-05	0.420065	14	96493999		IGR	opensea
cg08986653	0.00043693	0.000316579	0.108655	3.13157	0.00190282	0.999991	4.6e-05	0.420065	3	40498475	RPL14	TSS1500	shore	chr3:40498639-40499260
cg16561957	-0.000234685	-9.21e-05	0.947598	-3.16281	0.00171567	0.999991	0.000267519	0.655001	14	103430940	CDC42BPB	Body	shore	chr14:103430534-103430787
cg01887804	-0.000644639	-0.000716087	0.167848	-2.30205	0.021988	0.999991	0.000268458	0.655001	15	40697568	IVD	TSS200	shore	chr15:40697781-40698368
cg08704681	-0.000497429	-0.000492295	0.0352026	-3.4557	0.000624577	0.999991	0.000272534	0.659135	10	23983534	KIAA1217	TSS200	island	chr10:23983366-23984978
cg21573796	-0.00217147	-0.00168668	0.890002	-3.25193	0.00127118	0.999991	0.000278693	0.660568	15	44394647	FRMD5	Body	opensea
cg24932457	-0.00210281	-0.00154915	0.176987	-4.25172	2.8e-05	0.80246	0.000281507	0.660568	1	175568559	TNR	5'UTR	island	chr1:175568376-175568808
cg22076764	-0.00100766	-0.000964427	0.78102	-3.26997	0.00119535	0.999991	0.000283169	0.660857	19	40092063	LGALS13	TSS1500	opensea
cg17212127	-0.00056957	-0.000350873	0.880199	-2.45834	0.0144991	0.999991	0.000292267	0.667567	7	8383356		IGR	opensea
cg13514129	-0.000416012	-0.000401457	0.0371171	-3.16331	0.00171283	0.999991	0.000297683	0.667567	1	39547527	MACF1	5'UTR	island	chr1:39547013-39547959
cg16330369	-0.000453431	-0.00045168	0.881909	-3.12721	0.00193038	0.999991	0.000298511	0.667567	8	71357702		IGR	opensea
cg05114984	-0.000207036	-0.000202107	0.939841	-3.08856	0.00219139	0.999991	0.000302371	0.667567	4	17618814	MED28	Body	shelf	chr4:17616175-17616506
cg20035980	0.00082711	0.000782574	0.146579	3.54559	0.000451526	0.999991	5.29e-05	0.458815	17	19880241	AKAP10	Body	shore	chr17:19880676-19881633
cg10030633	-0.000552363	-0.000637418	0.866484	-3.51228	0.000509614	0.999991	0.000303968	0.667567	7	2121155	MAD1L1	Body	opensea
cg17648252	0.000679839	0.000667368	0.0260017	3.28881	0.00112064	0.999991	5.34e-05	0.458815	5	179159782	MAML1	TSS200	island	chr5:179159467-179160534
cg05503062	-0.000835587	-0.000959355	0.637685	-3.65121	0.000305768	0.999991	0.000307552	0.667567	15	90324339		IGR	shelf	chr15:90319583-90320476
cg27520536	-0.00133004	-0.0012175	0.868723	-3.37848	0.000820929	0.999991	0.000309079	0.667567	16	54228323		IGR	island	chr16:54228224-54228479
cg17161617	-0.00147331	-0.00137578	0.627453	-3.43131	0.000681274	0.999991	0.000309087	0.667567	1	38101652	RSPO1	TSS1500	shore	chr1:38099677-38100864
cg05409131	-0.000613398	-0.000456674	0.836423	-3.15081	0.00178543	0.999991	0.000310813	0.667567	3	132070595	ACPP	Body	opensea
cg04522045	0.000733793	0.000734418	0.13124	3.68288	0.000271553	0.999991	5.49e-05	0.459534	2	172958324		IGR	shore	chr2:172959267-172962054
cg07731304	-0.000736817	-0.000664992	0.121103	-3.14807	0.00180171	0.999991	0.000315948	0.673747	1	12124114	TNFRSF8	Body	island	chr1:12123488-12124148
cg12642717	-0.000200644	-0.000209194	0.951393	-3.27098	0.00119122	0.999991	0.000321786	0.673747	18	12255318	CIDEA	Body	shore	chr18:12254147-12255089
cg20782215	-0.00295233	-0.00270232	0.844677	-3.46864	0.000596335	0.999991	0.000324041	0.673747	11	59342127	OSBP	3'UTR	opensea
cg11597902	-0.00137195	-0.00133938	0.505112	-3.49681	0.000538901	0.999991	0.000326579	0.673747	17	75096239		IGR	opensea
cg06502071	-0.000334774	-0.000355554	0.938153	-3.5139	0.000506632	0.999991	0.000327684	0.673747	16	820050	MSLNL	Body	opensea
cg08028901	-0.000778261	-0.000589621	0.861959	-2.90823	0.00389445	0.999991	0.000327791	0.673747	3	28889136		IGR	opensea
cg02831795	-0.000468642	-0.000367317	0.887112	-2.89409	0.00406938	0.999991	0.000327917	0.673747	4	17785837		IGR	shelf	chr4:17782642-17783624
cg02162404	0.000409778	0.000363872	0.0748465	3.49048	0.000551324	0.999991	5.81e-05	0.459534	2	161560659		IGR	opensea
cg08822715	0.000661106	0.000702753	0.0921963	3.70691	0.000248031	0.999991	5.83e-05	0.459534	12	114404604	RBM19	TSS1500	shore	chr12:114404002-114404377
cg14252211	-0.00134268	-0.00131429	0.964962	-3.54725	0.000448787	0.999991	0.000333396	0.678512	1	25919394		IGR	opensea
cg24587400	-0.000534719	-0.000457322	0.906188	-3.6789	0.000275644	0.999991	0.000335496	0.679565	2	127811805	BIN1	Body	opensea
cg27480580	0.00154825	0.00149352	0.435887	3.46538	0.000603335	0.999991	5.94e-05	0.459534	19	12835134	TNPO2	TSS1500	shore	chr19:12833104-12833574
cg06923440	-0.000844564	-0.00075487	0.892092	-3.78742	0.000182464	0.999991	0.000343945	0.680723	4	7762665	AFAP1	3'UTR	opensea
cg03435698	-0.000801865	-0.000612724	0.826458	-3.1896	0.00156886	0.999991	0.000345474	0.680723	2	144827306	GTDC1	Body	opensea
cg08293408	-0.000582189	-0.000538259	0.875616	-3.41048	0.000733466	0.999991	0.000351324	0.680723	5	1077731	SLC12A7	Body	shore	chr5:1077844-1078056
cg26964901	-0.00121312	-0.00110981	0.782974	-3.01415	0.00278744	0.999991	0.000351541	0.680723	5	76630355	PDE8B	Body	opensea
cg02633371	-0.0012542	-0.0011818	0.454281	-3.46624	0.000601485	0.999991	0.000354845	0.680723	17	35298618	LHX1	Body	island	chr17:35291899-35300875
cg15570323	-0.00040597	-0.000324551	0.0674077	-3.71814	0.000237709	0.999991	0.000355939	0.680723	3	157261004	C3orf55	TSS200	island	chr3:157260666-157261224
cg19325477	-0.000293969	-0.000261952	0.907206	-3.51576	0.000503227	0.999991	0.000356005	0.680723	17	64688496	PRKCA	Body	opensea
cg04905636	-0.00037099	-0.000366608	0.914959	-3.31787	0.00101386	0.999991	0.000367421	0.687217	11	73289224	FAM168A	5'UTR	opensea
cg05752393	-0.00222569	-0.00207257	0.309039	-3.42957	0.000685491	0.999991	0.000368525	0.687217	18	43418829	SIGLEC15	Body	island	chr18:43417388-43419103
cg10655041	0.00107445	0.000816046	0.840304	3.57216	0.000409709	0.999991	6.63e-05	0.459534	20	31823897	PLUNC	5'UTR	opensea
cg19572487	0.00123829	0.000997263	0.527633	3.42938	0.000685951	0.999991	6.65e-05	0.459534	17	38476024	RARA	5'UTR	shore	chr17:38474197-38474980
cg20059492	-0.000679616	-0.00068758	0.866242	-3.03238	0.00262906	0.999991	0.000377404	0.692787	1	12603854		IGR	shelf	chr1:12600347-12600556
cg17270887	-0.000638991	-0.000557337	0.839707	-2.82923	0.00496696	0.999991	0.000380568	0.692787	12	27311431		IGR	opensea
cg27519392	-0.00064943	-0.000621411	0.62398	-3.58964	0.00038421	0.999991	0.000384904	0.692787	8	61778137	CHD7	Body	opensea
cg25922163	0.00074607	0.000584293	0.130685	3.32132	0.00100186	0.999991	7.05e-05	0.459534	19	38878920	GGN	TSS1500	island	chr19:38876614-38878950
cg04726985	-0.000449695	-0.000510176	0.866217	-3.33421	0.000958092	0.999991	0.00040164	0.692787	11	79114457	MIR708	TSS1500	opensea
cg03384992	0.00104618	0.00116073	0.201628	3.6769	0.000277717	0.999991	7.24e-05	0.459534	18	21852325	OSBPL1A	Body	shore	chr18:21851399-21852169
cg22403767	-0.000535874	-0.000567736	0.906855	-2.90691	0.00391056	0.999991	0.000403905	0.692787	18	74327432		IGR	shore	chr18:74325809-74326082
cg01243992	-0.000299762	-0.000284911	0.916575	-3.52982	0.000478192	0.999991	0.000407947	0.692787	20	31378276	DNMT3B	Body	opensea
cg11467506	-0.000842117	-0.000900592	0.124409	-3.11406	0.00201577	0.999991	0.000408351	0.692787	7	38357047		IGR	opensea
cg13227646	0.000457988	0.00036339	0.102576	3.19629	0.00153409	0.999991	7.43e-05	0.459534	10	102045829	BLOC1S2	Body	shore	chr10:102046142-102046632
cg19812747	-0.00110487	-0.000967835	0.773066	-3.29	0.00111608	0.999991	0.000412594	0.692787	11	111475976	SIK2	Body	shelf	chr11:111472723-111473939
cg20794957	-0.000461056	-0.000472771	0.856854	-3.19263	0.00155301	0.999991	0.000412963	0.692787	8	87586952	CNGB3	3'UTR	opensea
cg04259504	-0.000565718	-0.000433697	0.870592	-3.27024	0.00119422	0.999991	0.000413634	0.692787	6	112422840	C6orf225	3'UTR	opensea
cg23101649	-0.000279334	-0.000177278	0.932564	-3.2212	0.00141067	0.999991	0.000416246	0.692787	13	107354601		IGR	opensea
cg09536782	0.000417278	0.000426914	0.0826158	3.10442	0.00208055	0.999991	7.66e-05	0.459534	2	118845533	INSIG2	TSS1500	shore	chr2:118845668-118846170
cg20510285	-0.000697032	-0.000720849	0.533764	-3.49744	0.000537674	0.999991	0.000426281	0.692787	6	11263797	NEDD9	Body	opensea
cg15679981	-0.000683664	-0.000677492	0.84516	-3.05499	0.00244403	0.999991	0.000427502	0.692787	2	45616428	SRBD1	3'UTR	opensea
cg26425521	-0.000473919	-0.00035344	0.894505	-2.98853	0.00302499	0.999991	0.000433436	0.692787	7	143700939	OR6B1	TSS200	opensea
cg20777829	-0.00084106	-0.000755581	0.765201	-3.33365	0.000959939	0.999991	0.000433931	0.692787	12	116549969	MED13L	Body	opensea
cg24872300	-0.00140581	-0.00117985	0.878891	-3.45094	0.000635293	0.999991	0.00043504	0.692787	19	607586	HCN2	Body	shelf	chr19:611291-611579
cg22516137	-0.00286214	-0.00233373	0.61959	-3.21256	0.00145241	0.999991	0.000435353	0.692787	17	80657589	RAB40B	TSS1500	shore	chr17:80655335-80657183
cg06638023	0.00148615	0.00132759	0.363086	3.43641	0.000669038	0.999991	7.93e-05	0.459534	19	59030102	ZBTB45	5'UTR	shore	chr19:59030657-59031426
cg04361678	-0.000922296	-0.000884855	0.897571	-3.29537	0.00109567	0.999991	0.000437239	0.692787	22	32750744	RFPL3	TSS200	opensea
cg00842122	-0.000470491	-0.000452861	0.87661	-3.12115	0.00196932	0.999991	0.000437992	0.692787	15	49616494	GALK2	Body	opensea
cg09380594	-0.000511792	-0.000534357	0.887707	-3.34103	0.000935649	0.999991	0.000438003	0.692787	14	67980422	TMEM229B	5'UTR	shore	chr14:67981514-67982380
cg12062597	-0.000234279	-0.000237271	0.923818	-3.00351	0.00288396	0.999991	0.000439551	0.692787	6	90913808	BACH2	5'UTR	opensea
cg24717891	-8.7e-05	-6.73e-05	0.0322663	-2.06045	0.040181	0.999991	0.000440074	0.692787	1	28099366	STX12	TSS1500	shore	chr1:28099628-28100031
cg18472160	0.000550099	0.000503324	0.101354	3.46574	0.000602549	0.999991	8.08e-05	0.459534	6	139690828		IGR	shelf	chr6:139694219-139694599
cg05742691	-0.00138036	-0.0011949	0.862341	-3.62597	0.000335901	0.999991	0.0004451	0.692787	5	170288255	RANBP17	TSS1500	shore	chr5:170288879-170289737
cg26540535	-0.000974575	-0.000860684	0.856819	-3.23261	0.00135732	0.999991	0.00045555	0.692787	10	63555356		IGR	opensea
cg03446835	0.00103417	0.000979384	0.603703	3.33064	0.000970026	0.999991	8.32e-05	0.459534	11	116147720		IGR	opensea
cg08804111	-0.00268915	-0.00261443	0.714917	-3.17582	0.00164288	0.999991	0.000456775	0.692787	11	102638778		IGR	opensea
cg03840289	-0.000774187	-0.000583003	0.479677	-3.46571	0.000602627	0.999991	0.00045886	0.692787	4	2262318	MXD4	Body	shore	chr4:2262960-2264669
cg02086858	0.000363886	0.000315537	0.0246831	2.98832	0.00302693	0.999991	8.39e-05	0.459534	10	103599617	KCNIP2	Body	shelf	chr10:103603166-103603642
cg18740175	-0.00110528	-0.0011383	0.464768	-3.43582	0.00067045	0.999991	0.000460478	0.692787	20	50110833	NFATC2	Body	shore	chr20:50108795-50109456
cg03786709	-0.00093566	-0.000836775	0.817456	-2.96439	0.00326559	0.999991	0.000462292	0.692787	12	42551291	YAF2	3'UTR	opensea
cg02757456	-0.00148132	-0.00175656	0.319577	-3.25917	0.00124022	0.999991	0.000463293	0.692787	4	4577434		IGR	island	chr4:4577004-4577448
cg19815042	-0.00343678	-0.00333165	0.845988	-3.45509	0.00062594	0.999991	0.000466648	0.692787	11	71324346		IGR	opensea
cg05013129	-0.00291848	-0.00260351	0.089626	-3.69567	0.000258778	0.999991	0.000470173	0.692787	12	57482384	NAB2	TSS1500	island	chr12:57480797-57483116
cg13896818	-0.00104937	-0.000779658	0.753631	-3.0205	0.00273133	0.999991	0.000470216	0.692787	3	32863733	TRIM71	Body	shore	chr3:32863174-32863415
cg25513732	-0.000310519	-0.000315408	0.91084	-3.39566	0.000772817	0.999991	0.000470632	0.692787	8	13514761		IGR	opensea
cg24882714	-0.00127384	-0.00121595	0.832181	-3.55741	0.00043244	0.999991	0.000471336	0.692787	10	116003474	VWA2	5'UTR	shelf	chr10:115999008-115999603
cg00793843	0.00103717	0.00101815	0.0985237	2.88866	0.00413841	0.999991	8.67e-05	0.459534	15	90777889	C15orf58	5'UTR	shore	chr15:90776699-90777636
cg01212010	-0.000586405	-0.000474222	0.840638	-3.26124	0.00123148	0.999991	0.000472703	0.692787	10	103484797		IGR	opensea
cg24634471	0.00611125	0.00424561	0.43914	3.03242	0.00262867	0.999991	8.71e-05	0.459534	8	143751801	JRK	TSS1500	shore	chr8:143750759-143751448
cg25903851	-0.000353815	-0.000342876	0.925683	-3.37209	0.00083954	0.999991	0.000483185	0.697009	21	45367182	AGPAT3	5'UTR	shelf	chr21:45363473-45363799
cg22102357	-0.000454166	-0.000424369	0.8729	-3.27811	0.0011625	0.999991	0.000483699	0.697009	2	4021757		IGR	opensea
cg16604525	0.000298976	0.000297919	0.0625112	3.43901	0.00066287	0.999991	8.91e-05	0.459534	17	37009336	RPL23	Body	shore	chr17:37009471-37010118
cg18540816	0.00127976	0.000943795	0.80912	3.62399	0.000338375	0.999991	8.98e-05	0.459534	12	132896338	GALNT9	Body	island	chr12:132896299-132896569
cg02305471	-0.00122021	-0.000961731	0.812213	-3.08514	0.00221596	0.999991	0.000494424	0.698677	19	16126346	LOC126536	TSS200	opensea
cg26806713	-0.000876928	-0.000777302	0.861883	-3.27466	0.00117633	0.999991	0.000498188	0.698677	6	170451326		IGR	shore	chr6:170451497-170452927
cg09275986	-0.00125017	-0.00114753	0.360743	-3.40214	0.000755369	0.999991	0.000499091	0.698677	1	6035793	NPHP4	Body	opensea
cg21120402	-0.000949545	-0.000863826	0.809796	-3.4814	0.000569646	0.999991	0.000506209	0.698677	2	148893152		IGR	opensea
cg22070462	0.00168673	0.00182002	0.788333	3.19405	0.00154567	0.999991	9.37e-05	0.459534	2	26395155	FAM59B	TSS1500	shore	chr2:26395416-26395620
cg10004280	-0.000543672	-0.000458743	0.846768	-2.9577	0.00333522	0.999991	0.000507305	0.698677	7	156763389	NOM1	3'UTR	shelf	chr7:156760878-156761236
cg27589654	0.00101191	0.000852903	0.673943	3.45143	0.00063418	0.999991	9.4e-05	0.459534	16	27060571		IGR	opensea
cg02245417	-0.000247462	-0.000214982	0.930146	-3.28423	0.00113837	0.999991	0.000510467	0.698677	2	32293342	SPAST	Body	shelf	chr2:32288366-32289466
cg00647658	-0.00165673	-0.00118429	0.366497	-3.09623	0.0021371	0.999991	0.00051136	0.698677	16	54227814		IGR	shore	chr16:54228224-54228479
cg11857320	-0.000852041	-0.000700437	0.202045	-3.67801	0.000276569	0.999991	0.000512793	0.698677	4	85424195		IGR	shore	chr4:85422929-85423190
cg15472797	0.00140698	0.0011669	0.824195	3.47	0.000593435	0.999991	9.51e-05	0.459534	10	135243109		IGR	shelf	chr10:135246474-135246901
cg26573274	-0.000489022	-0.00035952	0.935508	-3.62079	0.000342413	0.999991	0.000516124	0.698677	13	110386152		IGR	opensea
cg05841263	-0.000566336	-0.000514262	0.870815	-3.50845	0.000516724	0.999991	0.000517164	0.698677	2	54858240	SPTBN1	Body	shore	chr2:54856098-54856487
cg07643762	-0.000998388	-0.00109744	0.744701	-3.17962	0.00162214	0.999991	0.000524417	0.698677	4	75174080	EPGN	TSS200	opensea
cg23625458	-0.00130121	-0.00125284	0.856081	-3.78463	0.000184433	0.999991	0.000524587	0.698677	1	19600141	AKR7L	Body	shore	chr1:19600249-19600942
cg16526509	-0.000595337	-0.000583044	0.918539	-3.45665	0.000622459	0.999991	0.000526454	0.698677	5	1439208	SLC6A3	Body	opensea
cg25577090	-0.000675674	-0.00056489	0.700148	-3.44201	0.000655844	0.999991	0.000527431	0.698677	7	150034769	LRRC61	3'UTR	shelf	chr7:150037459-150039031
cg08754294	-0.000448396	-0.000495294	0.893969	-3.57669	0.000402942	0.999991	0.000529243	0.698677	17	55175274	AKAP1	5'UTR	opensea
cg17291887	-0.00114506	-0.00126814	0.652845	-3.39328	0.000779345	0.999991	0.000529941	0.698677	8	37397163		IGR	opensea
cg01648659	-0.00141064	-0.0012411	0.889814	-3.66412	0.00029136	0.999991	0.000540972	0.698677	2	230311091	DNER	Body	opensea
cg06822995	0.000927444	0.000806192	0.211409	3.28061	0.00115258	0.999991	0.000100832	0.472969	5	110559431	CAMK4	TSS1500	shore	chr5:110559569-110560446
cg13794318	-0.000303802	-0.000303187	0.908553	-2.7674	0.0059866	0.999991	0.000542156	0.698677	9	74481837	FAM108B1	Body	opensea
cg21315874	-0.00145006	-0.00135727	0.953363	-3.36868	0.000849627	0.999991	0.00054348	0.698677	15	80211847	ST20	5'UTR	shelf	chr15:80215358-80216500
cg22332045	-0.00205066	-0.00159861	0.845004	-3.25944	0.00123909	0.999991	0.000545564	0.698677	13	114883479	RASA3	Body	shelf	chr13:114879041-114879530
cg01071511	-0.000601001	-0.000648514	0.846311	-3.40252	0.000754372	0.999991	0.000545642	0.698677	7	2052474	MAD1L1	Body	shore	chr7:2054060-2054386
cg23012683	-0.000341977	-0.000208631	0.951259	-2.49369	0.0131579	0.999991	0.000546722	0.698677	14	105187498		IGR	island	chr14:105186698-105187746
cg21089453	-0.000633293	-0.000499664	0.116146	-3.00951	0.0028292	0.999991	0.000547516	0.698677	9	103235536	TMEFF1	TSS200	island	chr9:103235171-103236627
cg15972264	-9.1e-05	-6.6e-05	0.971483	-3.32194	0.0009997	0.999991	0.000548311	0.698677	6	11279680	NEDD9	Body	opensea
cg03070856	-0.00199136	-0.00158536	0.811754	-2.96805	0.00322802	0.999991	0.000557089	0.703221	8	2130120		IGR	island	chr8:2129863-2130356
cg17383272	0.00102997	0.000672766	0.700891	3.2626	0.00122577	0.999991	0.000104682	0.477548	19	50710013	MYH14	5'UTR	shore	chr19:50708601-50708855
cg11723923	0.00530847	0.0042344	0.756247	3.21998	0.00141653	0.999991	0.000108708	0.47864	13	112820997		IGR	shelf	chr13:112823496-112823728
cg00211174	0.00119198	0.00127459	0.507383	3.31043	0.00104027	0.999991	0.000109234	0.47864	3	127332098	MCM2	Body	opensea
cg25451780	-0.000556872	-0.000622793	0.872334	-3.13624	0.00187366	0.999991	0.000584277	0.724722	15	56083518		IGR	opensea
cg10099207	-0.00100996	-0.000950704	0.840824	-3.29087	0.00111273	0.999991	0.000585421	0.724722	15	39544144	C15orf54	5'UTR	opensea
cg06106103	-0.00186264	-0.00208125	0.361758	-2.80793	0.00529896	0.999991	0.00058887	0.724722	13	28493012	PDX1	TSS1500	shore	chr13:28494001-28496099
cg00842582	0.00561452	0.00439477	0.742829	3.2754	0.00117336	0.999991	0.000111276	0.480626	17	77545900		IGR	opensea
cg17870553	-0.000456802	-0.000445358	0.872834	-3.35815	0.000881485	0.999991	0.000598804	0.724722	6	144292355	PLAGL1	5'UTR	opensea
cg22143862	-0.000326932	-0.000346838	0.89559	-3.1494	0.00179382	0.999991	0.000599812	0.724722	17	18834067	PRPSAP2	3'UTR	opensea
cg12647257	-0.00152411	-0.00160218	0.909649	-3.33119	0.000968156	0.999991	0.000601292	0.724722	2	47043387		IGR	opensea
cg00777895	-0.000664952	-0.000732343	0.466617	-3.39843	0.000765333	0.999991	0.000602505	0.724722	1	225965676	SRP9	1stExon	island	chr1:225965330-225965734
cg21492378	0.000998024	0.00112013	0.534856	3.34498	0.00092289	0.999991	0.000115497	0.484926	9	123850279	CEP110	TSS1500	opensea
cg14962158	0.000228782	0.000226766	0.047698	2.89572	0.00404883	0.999991	0.000116314	0.484926	10	135138229		IGR	shore	chr10:135138682-135139717
cg14845091	-0.00110589	-0.00102295	0.834949	-3.71484	0.000240703	0.999991	0.0006262	0.730963	13	114107956	ADPRHL1	TSS200	opensea
cg14041094	-0.000536775	-0.000532504	0.879909	-3.10399	0.00208354	0.999991	0.000627126	0.730963	14	89148974	EML5	Body	opensea
cg11619797	-0.000893264	-0.000830687	0.784466	-2.65306	0.00838323	0.999991	0.000630881	0.730963	7	90228764		IGR	shelf	chr7:90225082-90226364
cg08802482	-0.00185417	-0.00181667	0.618431	-3.26458	0.00121751	0.999991	0.000639378	0.730963	7	2657119		IGR	opensea
cg24882673	0.00105581	0.00105493	0.150107	3.68712	0.000267251	0.999991	0.00012129	0.491081	8	40625224	ZMAT4	Body	opensea
cg26651303	0.00187153	0.00189694	0.440706	3.28078	0.00115192	0.999991	0.000122751	0.491081	7	158533204	ESYT2	Body	opensea
cg00984009	0.0010223	0.000848876	0.705421	3.17596	0.00164211	0.999991	0.00012372	0.491081	7	131657233		IGR	opensea
cg15657270	-0.000916547	-0.00102286	0.766062	-3.2273	0.00138189	0.999991	0.000651705	0.730963	10	104734496	CNNM2	Body	opensea
cg17981552	-0.00108821	-0.00101369	0.648072	-3.37272	0.000837677	0.999991	0.000652472	0.730963	4	8643813		IGR	shelf	chr4:8645832-8646063
cg02886878	-2.75e-05	-1.49e-05	0.0186375	-1.04605	0.296344	0.999991	0.000656758	0.730963	17	53499011	MMD	Body	island	chr17:53498243-53499546
cg11312613	-0.000174664	-0.00011757	0.940291	-2.80979	0.00526913	0.999991	0.000658073	0.730963	22	46610390	PPARA	Body	island	chr22:46610124-46610789
cg23381770	-0.000383552	-0.00032829	0.913156	-3.08352	0.0022277	0.999991	0.000663141	0.730963	13	95410696		IGR	opensea
cg06261500	-0.000536627	-0.00052797	0.92115	-3.45885	0.000617587	0.999991	0.000675741	0.730963	7	127484663	SND1	Body	opensea
cg02272859	0.00136118	0.00110658	0.635924	3.2915	0.00111033	0.999991	0.000128966	0.494466	4	25656514	SLC34A2	TSS1500	shore	chr4:25657119-25657547
cg04469578	-0.000106127	-5.15e-05	0.0410365	-2.2319	0.0263286	0.999991	0.000684746	0.730963	22	18484324	MICAL3	5'UTR	island	chr22:18483191-18484500
cg09342417	-0.000475705	-0.000461579	0.873326	-3.18743	0.00158032	0.999991	0.000692502	0.730963	10	17715813	STAM	Body	opensea
cg04659961	-0.00149869	-0.00144199	0.735959	-3.5281	0.000481195	0.999991	0.000693073	0.730963	10	134827454		IGR	shore	chr10:134826130-134826843
cg23732182	0.000855661	0.000746292	0.539926	3.30846	0.00104737	0.999991	0.000134026	0.508768	21	44898090	C21orf84	Body	opensea
cg17529386	-0.00292542	-0.00190941	0.752634	-3.17132	0.00166772	0.999991	0.000701082	0.730963	6	170452270		IGR	island	chr6:170451497-170452927
cg21305774	-0.000217716	-0.000198838	0.960019	-3.45148	0.000634069	0.999991	0.000701942	0.730963	6	17729087		IGR	opensea
cg08166198	-0.000354996	-0.000294782	0.884634	-2.84622	0.00471599	0.999991	0.00070534	0.730963	2	197228086	HECW2	Body	opensea
cg20634382	-0.00109209	-0.000932363	0.721902	-3.24788	0.00128878	0.999991	0.000706998	0.730963	12	63001369		IGR	shelf	chr12:62996159-62997632
cg02616647	-0.000717689	-0.000567031	0.851924	-3.59467	0.000377148	0.999991	0.00070807	0.730963	4	14446755		IGR	opensea
cg21126707	-0.0015997	-0.00212136	0.480299	-3.26727	0.0012064	0.999991	0.000708324	0.730963	12	81111012	MYF5	1stExon	island	chr12:81110725-81111126
cg26450554	-0.000543624	-0.000470788	0.850134	-3.2187	0.00142264	0.999991	0.000712796	0.730963	10	99157384	RRP12	Body	shelf	chr10:99160814-99161116
cg17449465	0.00119857	0.000930235	0.388465	3.34663	0.000917607	0.999991	0.000137042	0.511174	7	93205295	CALCR	TSS1500	shore	chr7:93204085-93204381
cg13655635	-0.000923537	-0.00060292	0.20185	-3.17812	0.00163028	0.999991	0.00071561	0.730963	9	102588232	NR4A3	5'UTR	shore	chr9:102581791-102587561
cg08057786	-0.000787861	-0.000764802	0.795055	-2.88237	0.00421974	0.999991	0.00071565	0.730963	14	95078599	SERPINA3	TSS200	opensea
cg00439378	-0.00078484	-0.000762069	0.791989	-2.89441	0.00406537	0.999991	0.000716636	0.730963	6	36210537	PNPLA1	TSS1500	opensea
cg21942646	-0.00037872	-0.00027946	0.886128	-3.12866	0.00192119	0.999991	0.000720656	0.732535	2	74672983		IGR	shelf	chr2:74667593-74669403
cg03459920	-0.00032303	-0.000368644	0.918345	-2.82774	0.00498962	0.999991	0.000726028	0.732535	8	6386114	ANGPT2	Body	opensea
cg26993035	-0.00059881	-0.000593278	0.839232	-3.06995	0.0023283	0.999991	0.000727572	0.732535	6	71995153		IGR	shelf	chr6:71998106-71999109
cg26886909	-0.000284807	-0.000301622	0.926111	-3.24052	0.00132138	0.999991	0.000733814	0.732535	1	111859751	CHIA	Body	opensea
cg10523370	-0.000865446	-0.00086693	0.835931	-3.20638	0.00148292	0.999991	0.000734769	0.732535	4	176892927	GPM6A	5'UTR	opensea
cg08600101	-0.00117361	-0.00106408	0.77656	-3.16093	0.00172642	0.999991	0.000735994	0.732535	13	40649121		IGR	opensea
cg11004401	-0.000126056	-0.00012888	0.025308	-2.02614	0.0435976	0.999991	0.00074053	0.732535	12	57119371	NACA	TSS1500	island	chr12:57118977-57119374
cg15585147	-0.00130338	-0.00110395	0.802233	-3.23233	0.00135861	0.999991	0.000741103	0.732535	11	18324498	HPS5	Body	opensea
cg26275898	-0.00022048	-0.000241646	0.961707	-2.75198	0.00626874	0.999991	0.000741882	0.732535	11	134207994	GLB1L2	Body	shelf	chr11:134211759-134212611
cg00039176	0.00213958	0.00155008	0.38817	3.34368	0.000927047	0.999991	0.000144351	0.520898	5	140753076	PCDHGA4	Body	shore	chr5:140753654-140753952
cg05779068	-0.000690518	-0.000620678	0.835869	-3.18311	0.0016033	0.999991	0.000758995	0.734066	6	29014046	OR2W1	TSS1500	opensea
cg21842031	-0.000828534	-0.000610273	0.836203	-2.73608	0.00657216	0.999991	0.000764918	0.736382	12	114408102		IGR	shelf	chr12:114404002-114404377
cg03001048	-0.00117265	-0.00115705	0.898183	-3.91082	0.000112812	0.999991	0.000765548	0.736382	1	162136713	NOS1AP	Body	opensea
cg18015301	-0.000364297	-0.000357761	0.909948	-3.19085	0.00156229	0.999991	0.000770105	0.736517	7	38624096	AMPH	Body	opensea
cg26297198	-0.000461548	-0.000396002	0.889275	-3.00271	0.00289133	0.999991	0.000776895	0.739716	5	40908395	C7	TSS1500	opensea
cg04507187	0.000249578	0.000248797	0.0409919	3.51447	0.000505588	0.999991	0.000151224	0.532282	16	19179258	SYT17	TSS1500	island	chr16:19179002-19180217
cg27020349	-0.00519143	-0.00450369	0.744441	-3.37984	0.000817036	0.999991	0.000780952	0.741933	6	144643175	UTRN	Body	opensea
cg20876096	-0.000433896	-0.000397394	0.879567	-2.7867	0.00564961	0.999991	0.000784507	0.743514	7	115907103		IGR	opensea
cg07025989	-0.000992859	-0.000913839	0.533369	-3.29976	0.00107923	0.999991	0.000786078	0.743514	14	99725468	BCL11B	Body	opensea
cg15904834	-0.000380469	-0.000189688	0.91252	-3.23247	0.00135794	0.999991	0.000796442	0.746737	7	11676110	THSD7A	Body	opensea
cg11958668	-0.000536574	-0.000432375	0.84789	-3.17	0.00167504	0.999991	0.000813297	0.748163	2	86830855	RNF103	3'UTR	opensea
cg02175309	-0.000699387	-0.00057569	0.841855	-2.79643	0.00548631	0.999991	0.000818102	0.749974	14	32073463	NUBPL	Body	opensea
cg07516091	-0.0020189	-0.00181581	0.352138	-3.18783	0.00157822	0.999991	0.000821233	0.750322	19	47951619	SLC8A2	Body	shore	chr19:47950869-47951566
cg10141013	-0.000393907	-0.000328996	0.875411	-2.87856	0.00426963	0.999991	0.00082322	0.750541	2	174217513		IGR	shelf	chr2:174219533-174220368
cg15393275	0.000681225	0.000645804	0.190947	3.38312	0.000807678	0.999991	0.000161836	0.551423	2	45165193		IGR	island	chr2:45164561-45166567
cg12187071	0.000647973	0.000566712	0.0839285	3.16412	0.00170819	0.999991	0.000162867	0.551423	7	31023709		IGR	opensea
cg06990110	-0.000941371	-0.000762966	0.160508	-3.50361	0.000525832	0.999991	0.000842834	0.760257	11	16635968		IGR	island	chr11:16634957-16635969
cg08248579	0.00258018	0.00248626	0.567095	3.12703	0.00193154	0.999991	0.000164911	0.551423	6	17988937	KIF13A	TSS1500	shore	chr6:17987415-17988405
cg02312593	0.00155023	0.00148043	0.462466	3.24771	0.00128954	0.999991	0.0001651	0.551423	5	140710469	PCDHGA1	1stExon	shore	chr5:140711797-140712542
cg06737942	-0.00130584	-0.00112553	0.672346	-3.08475	0.00221879	0.999991	0.000845291	0.760257	7	158613567	ESYT2	Body	opensea
cg01804278	-0.000775926	-0.000801801	0.952536	-3.44208	0.000655683	0.999991	0.000848009	0.760257	11	63894802	MACROD1	Body	opensea
cg26480358	-0.000391153	-0.000444351	0.920045	-3.66363	0.000291889	0.999991	0.000848826	0.760257	19	1817630	MIR1909	TSS1500	shore	chr19:1818465-1818781
cg26272417	-0.000872203	-0.000780256	0.813362	-3.00549	0.00286576	0.999991	0.000849811	0.760257	14	72148982	SIPA1L1	Body	opensea
cg10617091	-0.00152907	-0.00156179	0.644168	-3.29459	0.00109862	0.999991	0.000859092	0.763789	12	46273255	ARID2	Body	opensea
cg14430943	-0.000420944	-0.000357152	0.0566798	-3.18398	0.00159867	0.999991	0.000862605	0.763789	7	155556652	RBM33	Body	opensea
cg03785646	0.00173878	0.00188506	0.38542	3.25566	0.00125511	0.999991	0.000169219	0.5547	2	236774164	AGAP1	Body	shore	chr2:236773883-236774084
cg15840554	-0.000416828	-0.000408454	0.913915	-3.22709	0.00138289	0.999991	0.000865766	0.763789	2	242887344		IGR	opensea
cg01597373	-0.000899424	-0.000714698	0.547142	-3.2946	0.00109856	0.999991	0.000867942	0.763789	16	760760		IGR	shelf	chr16:764748-765994
cg18436758	-0.00088737	-0.000630899	0.25351	-3.31987	0.0010069	0.999991	0.000876627	0.765096	1	21113190	HP1BP3	TSS200	island	chr1:21112708-21114121
cg14577840	-0.000630809	-0.000655895	0.822216	-3.04855	0.0024955	0.999991	0.000876948	0.765096	4	16257979	FLJ39653	Body	island	chr4:16257947-16258227
cg13421935	-3.86e-05	-3.6e-05	0.00996203	-2.49033	0.0132804	0.999991	0.000879897	0.765096	4	153700886	ARFIP1	TSS1500	island	chr4:153700539-153701491
cg05638471	-0.00163833	-0.00159745	0.872333	-3.26634	0.00121025	0.999991	0.000880164	0.765096	1	1161382	SDF4	Body	shore	chr1:1161959-1162281
cg14462402	0.00136626	0.000861991	0.575866	3.25012	0.00127903	0.999991	0.000174792	0.564952	11	120678447	GRIK4	Body	opensea
cg13238740	-0.000325803	-0.000294601	0.884511	-2.91654	0.00379493	0.999991	0.000890651	0.767317	7	26955524		IGR	opensea
cg24355809	-0.00127382	-0.00132724	0.778435	-3.44976	0.000637977	0.999991	0.000892872	0.767317	17	746574	NXN	Body	shore	chr17:744617-744907
cg10525642	-0.00138092	-0.00144051	0.594243	-3.25117	0.00127446	0.999991	0.00089344	0.767317	4	7373375	SORCS2	Body	opensea
cg10485768	-0.000538003	-0.000577726	0.146293	-2.41491	0.0163117	0.999991	0.000901717	0.770178	1	249157575		IGR	opensea
cg03485608	-0.000688061	-0.000613697	0.83987	-2.90587	0.00392319	0.999991	0.000903591	0.770178	2	139535785	NXPH2	Body	shore	chr2:139537692-139538650
cg23048001	-0.00061415	-0.000561091	0.936483	-2.93073	0.00363032	0.999991	0.00090876	0.770178	7	2026167	MAD1L1	Body	shore	chr7:2026964-2027368
cg18658151	-0.000388069	-0.000393254	0.867849	-2.89935	0.00400346	0.999991	0.00091112	0.770178	17	77952453	TBC1D16	Body	shore	chr17:77951845-77952291
cg09742952	-0.000649508	-0.000476138	0.957607	-3.1265	0.00193493	0.999991	0.000913303	0.770507	11	133853958		IGR	opensea
cg12967218	-0.000466207	-0.000337511	0.865256	-2.72079	0.00687645	0.999991	0.000916493	0.771353	6	73869669	KCNQ5	Body	shore	chr6:73867584-73867934
cg02367144	-0.000830459	-0.000667285	0.123146	-3.40207	0.00075557	0.999991	0.000927948	0.771353	2	237146137	ASB18	Body	island	chr2:237145613-237146576
cg22856792	-0.000553086	-0.00049202	0.856391	-3.00965	0.00282791	0.999991	0.000933051	0.771353	7	34197360		IGR	opensea
cg25690715	0.00129324	0.00110143	0.0651339	3.83038	0.000154559	0.999991	0.000185446	0.581268	17	75315567	2009-09-01	5'UTR	opensea
cg17579515	-0.000520751	-0.000515311	0.825574	-3.11892	0.00198382	0.999991	0.00094004	0.771353	12	117186815	RNFT2	Body	shore	chr12:117187803-117188025
cg18112917	-0.000771723	-0.000583381	0.792987	-2.7533	0.0062441	0.999991	0.000943771	0.771353	3	155029465		IGR	shore	chr3:155027498-155027703
cg10106725	-0.001953	-0.00150596	0.705145	-3.20327	0.00149851	0.999991	0.000947015	0.771353	4	3071494		IGR	shelf	chr4:3075483-3075773
cg16550453	-0.000458091	-0.000427124	0.967258	-3.58132	0.000396146	0.999991	0.000952442	0.771353	10	115939018	TDRD1	TSS200	island	chr10:115938962-115939292
cg04180623	-0.00196612	-0.00163525	0.873691	-2.67789	0.00779933	0.999991	0.000955503	0.771353	2	174057774	ZAK	Body	opensea
cg27108889	0.000993805	0.000948572	0.448068	3.24871	0.00128517	0.999991	0.000190565	0.58928	3	128292314	C3orf27	Body	opensea
cg03890951	-0.000979534	-0.000926757	0.821407	-3.12283	0.00195844	0.999991	0.000960741	0.771353	16	86233583		IGR	opensea
cg25399333	-0.000452515	-0.000352615	0.855889	-2.88765	0.00415133	0.999991	0.000965092	0.771353	13	50856824		IGR	opensea
cg20859841	-0.0028483	-0.00286002	0.845958	-3.0089	0.00283471	0.999991	0.000966506	0.771353	8	1400221		IGR	shore	chr8:1397935-1398521
cg17491117	-0.00114763	-0.00110325	0.91604	-3.5439	0.000454303	0.999991	0.000968524	0.771353	5	176877512	PRR7	5'UTR	shelf	chr5:176881221-176883117
cg21184216	-0.0013798	-0.0010474	0.692739	-3.22896	0.00137417	0.999991	0.000973544	0.771353	5	102598034	C5orf30	5'UTR	shelf	chr5:102594435-102595550
cg13880111	-0.000478975	-0.000441858	0.862003	-3.29877	0.00108292	0.999991	0.000973782	0.771353	12	91835816		IGR	opensea
cg14267542	0.000551618	0.000443801	0.0985844	3.4126	0.000727987	0.999991	0.000194439	0.58928	9	138372897	KIAA0649	5'UTR	shore	chr9:138370738-138372414
cg16732415	-0.000752346	-0.000701445	0.79666	-3.00621	0.00285917	0.999991	0.000978365	0.771353	4	83542978	C4orf11	TSS1500	opensea
cg12864221	0.00338978	0.00257437	0.391182	3.39558	0.000773047	0.999991	0.000194603	0.58928	7	70814208	WBSCR17	Body	opensea
cg25828427	-0.000517334	-0.000410896	0.86026	-2.88029	0.00424698	0.999991	0.000978846	0.771353	12	77871942		IGR	opensea
cg25014286	-0.0030511	-0.00265171	0.820129	-3.10272	0.00209222	0.999991	0.000980118	0.771353	10	93299523	LOC100188947	Body	opensea
cg26389316	-0.000788098	-0.00048398	0.846385	-3.19878	0.00152129	0.999991	0.000981885	0.771353	3	9273803	SRGAP3	Body	opensea
cg00204802	-0.00103619	-0.000708076	0.821425	-3.29904	0.00108191	0.999991	0.000985826	0.771353	13	113496682	ATP11A	Body	shore	chr13:113497296-113497661
cg12516959	-0.00134648	-0.00146397	0.305574	-3.19072	0.00156302	0.999991	0.000992137	0.771353	21	47718080		IGR	shore	chr21:47717235-47718059
cg19755108	-0.000793024	-0.00083017	0.586484	-3.25412	0.00126173	0.999991	0.00099485	0.771353	5	176434079	UIMC1	TSS1500	shore	chr5:176432854-176433908
cg17526424	0.000688157	0.000491726	0.0664593	3.51442	0.000505675	0.999991	0.000198475	0.58928	20	37075200	SNHG11	TSS200	shore	chr20:37075227-37075854
cg21291672	-0.00116458	-0.00124405	0.591945	-3.23003	0.00136921	0.999991	0.000999611	0.771353	1	29451713	TMEM200B	TSS1500	island	chr1:29447699-29451847
cg07676361	0.00331878	0.00333551	0.392649	3.16978	0.00167628	0.999991	0.000199346	0.58928	16	80966860		IGR	shore	chr16:80965952-80966478
cg12727138	-0.00100389	-0.00102044	0.763724	-2.91686	0.00379119	0.999991	0.00100112	0.771353	2	162102947		IGR	shore	chr2:162101439-162101650
cg04604247	-0.000369661	-0.000318913	0.870217	-2.7659	0.00601347	0.999991	0.00100254	0.771353	2	64477485		IGR	opensea
cg22749736	-0.000341217	-0.000217321	0.920268	-2.12731	0.0341753	0.999991	0.00101096	0.771353	11	1306759	TOLLIP	Body	shelf	chr11:1302772-1302982
cg04051678	-0.001239	-0.0013297	0.790331	-3.0727	0.0023076	0.999991	0.00101184	0.771353	10	134049725	STK32C	Body	opensea
cg20778684	-0.000517761	-0.000453657	0.881008	-2.98479	0.00306117	0.999991	0.00101299	0.771353	7	138603027	KIAA1549	Body	opensea
cg19778698	0.00084155	0.000934856	0.191332	3.69418	0.000260244	0.999991	0.000202837	0.58928	7	1570060	MAFK	TSS1500	shore	chr7:1570406-1571136
cg13697829	0.00117177	0.00104518	0.14932	3.14416	0.00182522	0.999991	0.000203097	0.58928	21	30397698	USP16	5'UTR	shore	chr21:30396848-30397410
cg23589592	-0.000356331	-0.000345295	0.91544	-3.11589	0.0020037	0.999991	0.0010171	0.771353	8	144411828	TOP1MT	Body	opensea
cg16239826	-0.000265265	-0.000171574	0.919041	-3.16046	0.00172912	0.999991	0.00101929	0.771353	14	35017319		IGR	shore	chr14:35015567-35015911
cg02260710	-0.000241866	-0.00021837	0.957583	-3.07601	0.00228285	0.999991	0.00102247	0.771353	16	85730584		IGR	opensea
cg15115728	-0.000335064	-0.000240127	0.908126	-3.22037	0.00141467	0.999991	0.00102331	0.771353	1	209605749	LOC642587	3'UTR	opensea
cg26900105	-0.00102255	-0.000972235	0.812448	-3.84229	0.000147569	0.999991	0.0010311	0.771353	10	1610499	ADARB2	Body	opensea
cg02625727	-0.00113377	-0.00100398	0.929853	-3.0288	0.00265949	0.999991	0.00103424	0.771353	7	128765150	LOC407835	TSS1500	shore	chr7:128766335-128767982
cg14100946	-0.000331783	-0.000232613	0.924714	-3.03573	0.00260081	0.999991	0.00103425	0.771353	7	92237896	CDK6	3'UTR	opensea
cg19432505	-0.000498388	-0.000431351	0.905096	-3.1569	0.00174971	0.999991	0.00103776	0.771353	4	177190237	ASB5	1stExon	opensea
cg24740274	0.000288786	0.000263041	0.0613309	3.68693	0.000267445	0.999991	0.000207913	0.597996	10	98100153		IGR	opensea
cg27360231	-0.00047632	-0.000471788	0.884667	-3.4396	0.000661489	0.999991	0.00103849	0.771353	2	10198601	CYS1	3'UTR	opensea
cg25592215	-0.00046709	-0.000522406	0.886975	-3.39372	0.000778135	0.999991	0.00104046	0.771353	1	1376051	VWA1	3'UTR	shore	chr1:1374461-1375584
cg13566181	-0.000333181	-0.000313835	0.883954	-2.81043	0.0052589	0.999991	0.00104908	0.771353	9	7797446	C9orf123	3'UTR	shore	chr9:7799355-7799846
cg17542545	0.000376735	0.000355784	0.0841203	3.00082	0.00290879	0.999991	0.000211164	0.600021	20	25388779	GINS1	Body	shore	chr20:25388232-25388642
cg19937378	-0.000705006	-0.000782483	0.864387	-2.90945	0.00387973	0.999991	0.0010545	0.771353	14	94088174	KIAA1409	Body	opensea
cg27111756	-0.00162078	-0.00179015	0.417332	-3.25165	0.00127237	0.999991	0.00105514	0.771353	19	45899412	PPP1R13L	Body	island	chr19:45898879-45900315
cg25190465	-4.08e-05	-3.45e-05	0.0132141	-2.35412	0.0191838	0.999991	0.00105713	0.771353	15	40074781	FSIP1	5'UTR	island	chr15:40074645-40075188
cg10902033	-0.000673905	-0.000752317	0.740377	-3.30675	0.00105356	0.999991	0.00105846	0.771353	5	471171	LOC25845	Body	shore	chr5:472600-474261
cg09045262	-0.00264924	-0.00223333	0.397113	-3.00971	0.00282734	0.999991	0.0010747	0.771353	1	19600817	AKR7L	TSS1500	island	chr1:19600249-19600942
cg13169132	-0.00169581	-0.0016997	0.174531	-2.85872	0.00453869	0.999991	0.00107695	0.771353	1	1362340	TMEM88B	Body	shore	chr1:1362954-1363299
cg21388527	-4.19e-05	-4.16e-05	0.0223436	-1.63622	0.102798	0.999991	0.00107706	0.771353	3	96532024	EPHA6	TSS1500	island	chr3:96532023-96533625
cg26746669	-0.000502147	-0.000580292	0.85393	-3.09756	0.00212783	0.999991	0.0010833	0.771353	16	50587910	NKD1	Body	opensea
cg14343178	-0.000413949	-0.000453562	0.88806	-3.05169	0.00247031	0.999991	0.00108383	0.771353	9	127614469	WDR38	TSS1500	shore	chr9:127615432-127615874
cg25928396	-0.0042792	-0.00454362	0.837358	-3.10137	0.0021015	0.999991	0.00109052	0.771353	13	29192934		IGR	opensea
cg08197072	-0.000727976	-0.000788477	0.830505	-3.20404	0.00149467	0.999991	0.00109433	0.771353	16	1316081		IGR	opensea
cg12728061	0.00125499	0.00126942	0.341542	3.25602	0.00125359	0.999991	0.000220589	0.611127	1	2383438		IGR	opensea
cg10241347	-0.00069873	-0.000641706	0.0385137	-3.55616	0.000434424	0.999991	0.00109634	0.771353	10	124639260	LOC399815	Body	island	chr10:124638743-124639793
cg21495675	-0.000428462	-0.000318493	0.877582	-3.07914	0.00225973	0.999991	0.00109903	0.771353	5	104435062	RAB9P1	TSS200	opensea
cg03296248	-0.000605648	-0.000473422	0.922879	-2.87256	0.0043495	0.999991	0.0011076	0.771353	13	110918516	COL4A1	Body	island	chr13:110918324-110918725
cg11264499	-0.000584777	-0.000234697	0.13905	-2.37171	0.01831	0.999991	0.00111012	0.771353	5	79286765	MTX3	5'UTR	island	chr5:79286584-79287134
cg05315796	-0.000524977	-0.000451971	0.826522	-3.03554	0.00260241	0.999991	0.00111459	0.771353	3	52349193	DNAH1	TSS1500	opensea
cg13477582	-0.000416825	-0.000451442	0.888217	-3.15038	0.00178798	0.999991	0.00111584	0.771353	6	32806909	TAP2	TSS1500	shore	chr6:32806284-32806669
cg22135490	-0.00125014	-0.00126689	0.904491	-3.28473	0.00113644	0.999991	0.0011159	0.771353	12	126926510	LOC100128554	TSS1500	opensea
cg22756608	-0.000261343	-0.000260844	0.935656	-3.2965	0.00109141	0.999991	0.00111849	0.771353	22	22574844		IGR	shelf	chr22:22577657-22577912
cg24091315	-0.00224414	-0.00225224	0.717466	-3.34912	0.000909671	0.999991	0.00111919	0.771353	10	97080852	SORBS1	Body	opensea
cg23281552	0.000515931	0.000482232	0.105528	2.93413	0.00359181	0.999991	0.000226236	0.618787	7	28521178	CREB5	5'UTR	opensea
cg00977895	-0.000496235	-0.00043627	0.852471	-2.68559	0.00762591	0.999991	0.00112067	0.771353	3	159703013		IGR	shelf	chr3:159706490-159707011
cg10781704	-0.00131835	-0.00130495	0.628879	-3.2782	0.00116215	0.999991	0.00112275	0.771353	10	64905996	NRBF2	Body	opensea
cg18944144	-0.000664956	-0.000623207	0.901755	-3.43321	0.00067669	0.999991	0.00112374	0.771353	11	132673499	OPCML	Body	opensea
cg04230735	-0.000654517	-0.000700306	0.865154	-3.51396	0.000506515	0.999991	0.00112806	0.771353	5	10077400		IGR	opensea
cg25215047	-0.000713911	-0.000755796	0.822808	-2.83379	0.00489839	0.999991	0.00114272	0.771353	13	51733079		IGR	opensea
cg19938535	-0.00531471	-0.00534442	0.671351	-3.23245	0.00135803	0.999991	0.00115449	0.771353	6	25341389	LRRC16A	Body	opensea
cg23786883	-0.000373074	-0.000399289	0.867146	-3.12895	0.00191935	0.999991	0.0011555	0.771353	20	4764234	RASSF2	3'UTR	opensea
cg07815177	-0.000747588	-0.000392376	0.843889	-2.62497	0.00909075	0.999991	0.00116479	0.771353	12	76892005	OSBPL8	5'UTR	opensea
cg14776033	-0.000514718	-0.000513573	0.857172	-2.59224	0.00998206	0.999991	0.00116569	0.771353	19	49240808	RASIP1	Body	shore	chr19:49242018-49242962
cg16278077	-0.000246732	-0.000211776	0.942791	-2.69504	0.00741792	0.999991	0.00116634	0.771353	1	205635579	SLC45A3	5'UTR	shelf	chr1:205631977-205632254
cg15663823	-0.000346586	-0.000267855	0.892376	-2.82138	0.005087	0.999991	0.00116888	0.771353	5	64103336	SDCCAG10	Body	opensea
cg13375696	-0.000749172	-0.000650776	0.82647	-2.84721	0.00470161	0.999991	0.00117083	0.771353	13	47090839		IGR	opensea
cg21796427	-0.00132163	-0.00112406	0.937998	-3.74749	0.000212614	0.999991	0.00117199	0.771353	17	61562170	ACE	TSS200	opensea
cg20270253	-0.000536234	-0.000471397	0.888304	-2.87474	0.00432029	0.999991	0.0011747	0.771353	8	41707595	ANK1	Body	opensea
cg26824247	-3.83e-05	-2.37e-05	0.0191521	-1.46895	0.14285	0.999991	0.00118188	0.771353	10	45455141	RASSF4	TSS200	shore	chr10:45455239-45455474
cg04647241	-0.000659955	-0.000613712	0.826281	-2.78263	0.00571925	0.999991	0.00118441	0.771353	17	39017633	KRT12	3'UTR	shore	chr17:39019387-39020101
cg25670974	-0.000968341	-0.000895877	0.864276	-3.58054	0.000397291	0.999991	0.00118811	0.771353	17	746502	NXN	Body	shore	chr17:744617-744907
cg15298719	-0.000800535	-0.000929478	0.492731	-3.19866	0.00152194	0.999991	0.00119649	0.771353	17	7165255	CLDN7	1stExon	island	chr17:7164285-7166245
cg17861863	0.000617361	0.000561268	0.119354	3.0628	0.00238301	0.999991	0.000244777	0.648823	10	1454387	ADARB2	Body	opensea
cg19500863	0.00133039	0.001086	0.709522	3.07192	0.00231348	0.999991	0.000244779	0.648823	10	26106961		IGR	opensea
cg22947113	0.000136391	0.000125529	0.0360797	3.11427	0.00201436	0.999991	0.000246283	0.648823	10	102027489	CWF19L1	TSS200	island	chr10:102027099-102027490
cg11167637	-0.000510352	-0.000546048	0.933521	-3.5582	0.000431205	0.999991	0.00121008	0.771353	1	64669432	UBE2U	TSS200	opensea
cg06599908	-0.00171649	-0.00183235	0.516974	-3.13917	0.00185563	0.999991	0.0012128	0.771353	19	54931632	TTYH1	Body	shelf	chr19:54927902-54928225
cg00496961	-0.0023219	-0.00245205	0.530629	-3.20192	0.00150536	0.999991	0.00121315	0.771353	11	102638706		IGR	opensea
cg19244553	-0.00034158	-0.000289738	0.887871	-2.82202	0.0050772	0.999991	0.00121329	0.771353	7	2476987		IGR	shelf	chr7:2472245-2473567
cg11725581	-0.00191283	-0.00166033	0.46628	-3.1558	0.00175609	0.999991	0.00121999	0.771353	7	6140990		IGR	shelf	chr7:6144047-6144469
cg14017689	-0.00262263	-0.00223054	0.848797	-3.08096	0.00224634	0.999991	0.00122108	0.771353	7	4265272	SDK1	Body	opensea
cg05839347	-0.0002519	-0.00010238	0.934585	-3.03197	0.00263253	0.999991	0.00122499	0.771353	2	3648246	COLEC11	5'UTR	opensea
cg21478123	-0.00109913	-0.000728313	0.762579	-2.72515	0.00678854	0.999991	0.00122831	0.771353	6	1836850	GMDS	Body	opensea
cg07594247	-0.00289957	-0.00320858	0.68241	-3.27699	0.00116699	0.999991	0.00123039	0.771353	2	113993304	PAX8	Body	island	chr2:113993204-113994075
cg26055718	-0.000312299	-0.000314441	0.893613	-2.92787	0.00366297	0.999991	0.00123465	0.771353	10	65125687	JMJD1C	Body	opensea
cg14039622	-0.000651306	-0.000624822	0.811196	-3.01014	0.00282346	0.999991	0.00124063	0.771353	2	209275611	PTH2R	Body	shelf	chr2:209271337-209271987
cg22814764	-0.000865848	-0.000872726	0.900946	-3.09404	0.00215249	0.999991	0.00124225	0.771353	3	126911953		IGR	opensea
cg12410921	-0.00144566	-0.000841603	0.541828	-3.1282	0.00192409	0.999991	0.00124668	0.771353	1	39249664		IGR	opensea
cg16874805	-0.000822375	-0.000690747	0.83462	-2.96105	0.00330018	0.999991	0.00124953	0.771353	21	38789967	DYRK1A	5'UTR	opensea
cg26457450	0.00038195	0.000368789	0.0927172	3.10749	0.00205971	0.999991	0.000255757	0.651284	17	37755132		IGR	shore	chr17:37752823-37753247
cg07157030	-0.00415414	-0.00354856	0.491942	-3.42428	0.000698473	0.999991	0.00125063	0.771353	14	63671356	RHOJ	5'UTR	opensea
cg12684684	-3.9e-05	-3.01e-05	0.0133737	-1.73286	0.0841042	0.999991	0.00125086	0.771353	2	219082027	ARPC2	TSS200	island	chr2:219081653-219082032
cg08410691	-0.000968216	-0.000650426	0.838246	-3.38634	0.00079858	0.999991	0.00125106	0.771353	7	1753909	ELFN1	5'UTR	shore	chr7:1753446-1753706
cg03558399	0.000143346	0.000123499	0.0467543	2.78695	0.00564535	0.999991	0.000256317	0.651284	3	67022555		IGR	opensea
cg20253268	-0.000711601	-0.000746214	0.863222	-3.07736	0.00227285	0.999991	0.00125389	0.771353	1	53990199	GLIS1	Body	opensea
cg24599329	-0.00120823	-0.00123961	0.775965	-3.16767	0.00168814	0.999991	0.00125666	0.771353	11	23811425		IGR	opensea
cg19181692	-0.000607843	-0.000540434	0.814503	-2.94771	0.00344188	0.999991	0.00126089	0.771353	18	70206925	CBLN2	Body	shelf	chr18:70208974-70211790
cg18410066	-0.000525099	-0.000357861	0.866238	-2.68274	0.00768971	0.999991	0.00126373	0.771353	3	191578720		IGR	shelf	chr3:191580928-191581300
cg25764131	-0.000457773	-0.0002849	0.879729	-2.87449	0.00432371	0.999991	0.00126602	0.771353	19	24311037	ZNF254	3'UTR	opensea
cg26720961	-0.000553527	-0.000571375	0.841128	-3.13415	0.00188664	0.999991	0.00126753	0.771353	8	143386260	TSNARE1	Body	opensea
cg04400147	-0.000212344	-0.000138312	0.958302	-2.91804	0.00377716	0.999991	0.00127125	0.771353	3	52522246	NISCH	Body	island	chr3:52521674-52522612
cg26094221	-0.00049642	-0.000550994	0.875378	-3.28084	0.00115167	0.999991	0.00127155	0.771353	10	81788204		IGR	opensea
cg26724194	-0.000598421	-0.000725152	0.74423	-3.28512	0.00113491	0.999991	0.00127683	0.771353	16	84352851	WFDC1	Body	opensea
cg17993073	-0.000285356	-0.000277792	0.914105	-2.81228	0.00522955	0.999991	0.00128188	0.771353	6	160527228	IGF2R	3'UTR	opensea
cg09213102	0.000426053	0.000353445	0.0822935	3.41677	0.000717319	0.999991	0.000263595	0.653776	16	71392373	CALB2	TSS1500	shore	chr16:71392415-71392749
cg12468647	0.000863255	0.000672965	0.547205	3.17384	0.00165373	0.999991	0.000263884	0.653776	15	75975061	CSPG4	Body	island	chr15:75975005-75975363
cg03539313	-0.000624065	-0.000625235	0.859415	-2.99586	0.00295519	0.999991	0.00128905	0.771353	3	158541027	MFSD1	Body	opensea
cg03074214	-0.000396409	-0.000411924	0.86865	-2.86162	0.00449846	0.999991	0.00129055	0.771353	10	94596568	EXOC6	Body	opensea
cg07091346	-0.00132703	-0.000963349	0.921817	-2.69235	0.00747659	0.999991	0.0012913	0.771353	11	888685	CHID1	Body	island	chr11:888684-888981
cg01805469	-0.000255799	-0.000236566	0.917852	-3.08625	0.00220793	0.999991	0.00129465	0.771353	14	74357777	ZNF410	5'UTR	shelf	chr14:74353202-74353831
cg26132493	-0.00164748	-0.00164751	0.564065	-3.16124	0.00172462	0.999991	0.00130201	0.771353	12	108634275	WSCD2	Body	opensea
cg26629715	-0.00258182	-0.00249436	0.650251	-3.18314	0.00160315	0.999991	0.00130562	0.771353	8	89379430		IGR	opensea
cg17669497	-0.000879667	-0.000955403	0.802744	-2.68916	0.00754679	0.999991	0.00131609	0.771353	10	89945974		IGR	opensea
cg20057147	-0.00358927	-0.00339135	0.79419	-3.33968	0.000940046	0.999991	0.00131613	0.771353	4	38872591	FAM114A1	5'UTR	shelf	chr4:38869401-38869780
cg00895834	-0.000820548	-0.000515286	0.910004	-3.1205	0.00197352	0.999991	0.00132161	0.771353	1	3147966	PRDM16	Body	island	chr1:3147845-3148081
cg16626012	-0.000751094	-0.000567012	0.0358138	-3.23013	0.00136874	0.999991	0.00132526	0.771353	17	19437181	SLC47A1	1stExon	island	chr17:19436788-19437692
cg20158248	0.00070694	0.00059749	0.185742	2.88096	0.00423816	0.999991	0.000273222	0.659135	16	16042956	ABCC1	TSS1500	shore	chr16:16043218-16043927
cg15136953	-0.00071083	-0.00070655	0.827487	-3.26538	0.00121422	0.999991	0.00132729	0.771353	3	110793466	PVRL3	Body	shelf	chr3:110790149-110791401
cg08723956	-0.000428448	-0.000332532	0.861344	-3.00735	0.00284876	0.999991	0.00133138	0.771353	17	28174981	SSH2	Body	opensea
cg19934194	-0.000529455	-0.000418942	0.877656	-2.93517	0.00358016	0.999991	0.00133158	0.771353	7	6286149	CYTH3	Body	opensea
cg01485362	-0.000270779	-0.000181603	0.904947	-2.80478	0.00534966	0.999991	0.00133158	0.771353	6	107971593	SOBP	3'UTR	opensea
cg19247475	-0.00122148	-0.0013333	0.53327	-3.198	0.00152527	0.999991	0.0013316	0.771353	5	140789745	PCDHGA4	Body	island	chr5:140789094-140789762
cg21028402	-0.000510516	-0.000374706	0.844354	-2.75824	0.00615273	0.999991	0.0013318	0.771353	6	113932902		IGR	opensea
cg19143959	-0.00071213	-0.000695916	0.907408	-3.65412	0.000302463	0.999991	0.00133184	0.771353	15	40572794		IGR	shore	chr15:40573628-40576118
cg25989556	-0.000334419	-0.000355442	0.905601	-3.02218	0.00271661	0.999991	0.00133205	0.771353	13	47643232		IGR	opensea
cg26269038	-0.000509139	-0.000466049	0.891997	-3.05482	0.0024454	0.999991	0.00133643	0.771353	5	1406365	SLC6A3	Body	opensea
cg15694605	0.000628601	0.000593758	0.0914144	3.1436	0.00182861	0.999991	0.000275526	0.660568	1	32238225		IGR	island	chr1:32237827-32238661
cg25623339	-0.00145403	-0.00136805	0.833585	-2.87309	0.00434237	0.999991	0.0013439	0.773585	12	115111557	TBX3	Body	shore	chr12:115112014-115112627
cg06019273	-0.000602125	-0.000513746	0.830909	-3.09293	0.00216033	0.999991	0.00134582	0.773651	6	157289645	ARID1B	Body	opensea
cg05589784	0.00198401	0.00171237	0.265754	3.21662	0.00143267	0.999991	0.000278668	0.660568	5	2915123		IGR	opensea
cg01804351	-0.000562084	-0.000385464	0.860962	-2.30739	0.0216848	0.999991	0.00135525	0.775388	3	183351769		IGR	shore	chr3:183353234-183354816
cg06024391	-0.00053056	-0.000628677	0.850137	-3.17434	0.00165101	0.999991	0.00135668	0.775388	7	134345134	BPGM	5'UTR	opensea
cg02656441	0.00016917	0.000150424	0.0285372	3.23601	0.00134177	0.999991	0.000281344	0.660568	13	111367915	ING1	Body	island	chr13:111364718-111368530
cg10118545	-0.000577928	-0.000509997	0.169417	-3.44113	0.000657886	0.999991	0.00136458	0.776125	7	4784090	FOXK1	Body	shore	chr7:4784820-4785058
cg16556906	-9.44e-05	-7.36e-05	0.0243153	-2.49938	0.0129525	0.999991	0.00136832	0.777224	6	71666682	B3GAT2	1stExon	island	chr6:71665360-71667132
cg07229212	-0.0013291	-0.000960992	0.530929	-3.13874	0.00185825	0.999991	0.00137483	0.777831	8	11056726	XKR6	Body	shore	chr8:11057684-11058479
cg14972139	-0.00141948	-0.0014989	0.826441	-3.21277	0.00145136	0.999991	0.00137721	0.778153	6	168559456		IGR	opensea
cg11877726	-0.000495556	-0.000511917	0.947459	-3.40808	0.0007397	0.999991	0.00138872	0.780147	14	99637027	BCL11B	3'UTR	shelf	chr14:99640360-99642767
cg17092761	-0.000474506	-0.00052423	0.862263	-2.84306	0.00476171	0.999991	0.00139362	0.780147	4	187664780		IGR	opensea
cg11305121	0.00089474	0.00118334	0.471552	3.14431	0.00182431	0.999991	0.000289666	0.667567	2	121011590	RALB	5'UTR	shore	chr2:121009918-121011228
cg00019838	-0.000735032	-0.000660562	0.836182	-2.76999	0.00594021	0.999991	0.00139894	0.780147	16	6571083	A2BP1	5'UTR	opensea
cg09361653	-0.000476772	-0.000414568	0.859851	-2.97958	0.0031122	0.999991	0.00140044	0.780147	17	78936292	RPTOR	Body	shore	chr17:78936611-78936890
cg17774418	-0.000348469	-0.000268371	0.881533	-2.95833	0.00332867	0.999991	0.00140435	0.780147	6	6622864	LOC285780	Body	opensea
cg04185123	-0.00137622	-0.00132372	0.889459	-2.76897	0.00595851	0.999991	0.00140627	0.780203	5	146812118	DPYSL3	Body	opensea
cg00737264	0.00109083	0.000840424	0.731618	3.16417	0.00170789	0.999991	0.00029218	0.667567	6	169049498	SMOC2	Body	opensea
cg13016048	0.00110937	0.000814344	0.66898	3.16243	0.00171783	0.999991	0.000292287	0.667567	9	140054056	GRIN1	Body	shore	chr9:140055368-140055924
cg05458554	-0.00117637	-0.000922232	0.717261	-2.85735	0.00455772	0.999991	0.00142059	0.780828	8	91650159	TMEM64	Body	opensea
cg23478225	-0.00100881	-0.000903061	0.798455	-3.20663	0.0014817	0.999991	0.00142276	0.780828	2	46113875	PRKCE	Body	opensea
cg13084560	-0.000230399	-0.000157906	0.950386	-3.2141	0.0014449	0.999991	0.00142694	0.780828	1	8418823	RERE	Body	island	chr1:8418322-8418857
cg11581263	0.00032829	0.000288137	0.0622468	3.15042	0.00178776	0.999991	0.000296711	0.667567	19	11671477	ELOF1	TSS1500	shore	chr19:11669789-11670244
cg23787144	-0.000651911	-0.00070278	0.898589	-2.92937	0.00364578	0.999991	0.00142987	0.780828	7	137002261	PTN	5'UTR	opensea
cg04446326	-0.00129572	-0.00110308	0.800341	-3.2621	0.00122788	0.999991	0.00143364	0.780828	11	14613845	PSMA1	Body	opensea
cg21718380	-0.00205602	-0.001351	0.859027	-3.06509	0.00236531	0.999991	0.00143713	0.780828	4	3827930		IGR	opensea
cg23342116	-0.000525675	-0.000361341	0.849702	-2.72258	0.00684032	0.999991	0.00143793	0.780828	5	124930938		IGR	opensea
cg05475488	-0.00132301	-0.00113583	0.906393	-2.89674	0.00403609	0.999991	0.00144078	0.780828	5	1706384		IGR	shelf	chr5:1702285-1702578
cg12785983	-0.000516469	-0.000477862	0.836874	-2.67592	0.00784441	0.999991	0.00144235	0.780828	17	42089114	TMEM101	3'UTR	shelf	chr17:42091712-42091948
cg19949948	0.00129448	0.00127399	0.630661	3.16647	0.00169489	0.999991	0.000300029	0.667567	17	19361230		IGR	opensea
cg12782992	-0.00054369	-0.000521061	0.0724817	-3.48949	0.000553292	0.999991	0.00145948	0.784581	11	9026055	NRIP3	TSS1500	island	chr11:9025095-9026315
cg21467206	-0.000384717	-0.000326949	0.905049	-2.89697	0.00403322	0.999991	0.00146047	0.784581	12	53455960	TENC1	Body	opensea
cg22578632	-0.00122222	-0.00115961	0.760545	-2.66816	0.00802365	0.999991	0.00146532	0.784581	5	175109109	HRH2	5'UTR	opensea
cg06682875	0.0012498	0.00048513	0.805352	2.79152	0.00556812	0.999991	0.000306831	0.667567	5	115150172	CDO1	Body	shore	chr5:115151348-115152713
cg16753400	-0.000405814	-0.000330916	0.88467	-2.80155	0.00540217	0.999991	0.001474	0.785356	6	77036802		IGR	opensea
cg04863758	-0.00213878	-0.00167116	0.46176	-2.84628	0.00471507	0.999991	0.00148036	0.786748	4	1303710	MAEA	Body	island	chr4:1303490-1303835
cg17991206	-0.000937336	-0.000826667	0.666318	-3.26659	0.00120921	0.999991	0.00148651	0.788067	6	167366683	RNASET2	Body	shelf	chr6:167369439-167370588
cg11429271	0.0016168	0.00196781	0.27627	3.00153	0.0029022	0.999991	0.000310918	0.667567	15	45722346	C15orf48	TSS1500	shore	chr15:45722561-45722939
cg14096042	-0.000412523	-0.000389669	0.852932	-2.75253	0.00625835	0.999991	0.00149155	0.78948	9	91796464		IGR	shelf	chr9:91792662-91793611
cg00992417	-0.000423188	-0.000411985	0.886348	-2.89829	0.00401668	0.999991	0.0014947	0.78948	5	917891	TRIP13	3'UTR	opensea
cg13647309	-0.000413958	-0.000329184	0.874632	-2.8024	0.00538836	0.999991	0.00149792	0.790152	5	68473620	CCNB1	3'UTR	opensea
cg00052433	-0.000293398	-0.000304426	0.925612	-3.12977	0.00191417	0.999991	0.00150104	0.790152	16	87447278	ZCCHC14	Body	shore	chr16:87447699-87448131
cg02694972	-0.000393348	-0.000395583	0.919745	-3.25172	0.00127205	0.999991	0.00150149	0.790152	6	43249501	TTBK1	Body	shelf	chr6:43251671-43252018
cg10074813	-0.0006134	-0.000581192	0.825537	-3.19131	0.00155991	0.999991	0.00150692	0.791548	8	144637872	GSDMD	5'UTR	shore	chr8:144635308-144636026
cg00821413	-0.000478176	-0.000585007	0.878918	-3.2482	0.00128741	0.999991	0.00151028	0.791548	14	102508902	DYNC1H1	Body	opensea
cg10638667	-0.00046564	-0.000405119	0.892095	-2.69585	0.00740032	0.999991	0.00151423	0.791548	15	66176080	RAB11A	Body	opensea
cg15132611	-0.000736941	-0.000728206	0.509008	-3.15278	0.00177379	0.999991	0.00151528	0.791548	6	63921458		IGR	opensea
cg17051995	-0.000547662	-0.000553761	0.842187	-2.72574	0.00677656	0.999991	0.00151675	0.791548	10	91343467	PANK1	3'UTR	opensea
cg02666489	-0.000749654	-0.000768006	0.861574	-3.36769	0.00085258	0.999991	0.00151865	0.791548	6	160680115	SLC22A2	TSS200	shore	chr6:160679377-160679701
cg26998842	-0.000389539	-0.000437069	0.918301	-2.98776	0.00303236	0.999991	0.00151956	0.791548	17	79108218	AATK	Body	shore	chr17:79109698-79109911
cg04697635	-0.000306949	-0.000278272	0.892154	-2.94357	0.00348694	0.999991	0.00152313	0.791548	5	80181030		IGR	opensea
cg04633922	-0.000300001	-0.000218666	0.925667	-2.81778	0.00514298	0.999991	0.00152575	0.791548	10	2699291		IGR	opensea
cg16563180	-0.000792191	-0.000641872	0.197744	-3.2805	0.00115302	0.999991	0.00152683	0.791548	7	1570208	MAFK	TSS200	shore	chr7:1570406-1571136
cg14906103	-0.00149017	-0.00161535	0.682125	-3.14875	0.0017977	0.999991	0.00152706	0.791548	4	41936852	TMEM33	TSS1500	shore	chr4:41937098-41937624
cg04343971	-0.00165285	-0.00180707	0.747651	-3.00903	0.00283347	0.999991	0.00152915	0.791548	20	62570696		IGR	island	chr20:62569797-62570776
cg07957294	-0.00126364	-0.00140061	0.306543	-3.16504	0.001703	0.999991	0.00153657	0.793064	1	170638917	PRRX1	Body	opensea
cg23591139	-0.000252291	-0.000228514	0.911599	-3.08454	0.00222032	0.999991	0.00154269	0.793988	17	1120557		IGR	opensea
cg13491023	-0.000334464	-0.000416565	0.884221	-2.74127	0.00647164	0.999991	0.00154576	0.793988	1	109621995		IGR	shelf	chr1:109618579-109618832
cg09625173	0.000145798	0.000119426	0.0436526	3.07801	0.00226806	0.999991	0.000325499	0.673747	17	7518844	FXR2	TSS1500	shore	chr17:7517690-7518748
cg01423916	0.000389292	0.000376505	0.0668041	3.20657	0.00148197	0.999991	0.000326718	0.673747	11	47885166		IGR	opensea
cg06709661	-0.000551158	-0.000530771	0.874617	-2.55492	0.0110937	0.999991	0.00155799	0.794566	10	131341093	MGMT	Body	opensea
cg18328702	-0.000224424	-0.000200982	0.93545	-2.86515	0.0044499	0.999991	0.00156357	0.794566	4	46992926	GABRA4	Body	shelf	chr4:46995128-46995872
cg15096327	-0.000841592	-0.000847616	0.869423	-2.85728	0.00455877	0.999991	0.00156452	0.794566	17	75290966	2009-09-01	5'UTR	opensea
cg24973755	-0.00113986	-0.00103697	0.676188	-3.06909	0.0023348	0.999991	0.00156651	0.794566	4	1304972	MAEA	Body	island	chr4:1304768-1305114
cg05951296	-0.000939597	-0.00105524	0.730945	-3.09936	0.00211533	0.999991	0.00156803	0.794566	10	130602126		IGR	opensea
cg09734336	-0.00026762	-0.000187797	0.910984	-2.95663	0.00334649	0.999991	0.00156984	0.794566	11	126985911		IGR	opensea
cg17249729	-0.000338269	-0.000359489	0.881784	-2.75451	0.00622168	0.999991	0.00157121	0.794566	6	56660622	DST	Body	opensea
cg14832378	-0.00159272	-0.00174206	0.673173	-3.12032	0.00197471	0.999991	0.00157688	0.794907	14	59038939		IGR	opensea
cg26081025	-0.000642332	-0.000556836	0.872415	-3.14686	0.00180895	0.999991	0.00158242	0.794907	14	92570361	ATXN3	Body	shelf	chr14:92572554-92573103
cg00983583	0.000304503	0.000338604	0.0546526	3.05702	0.00242805	0.999991	0.000333284	0.678512	6	117587155	VGLL2	Body	island	chr6:117586482-117587156
cg08190562	-0.000609032	-0.000640527	0.821195	-2.70691	0.00716374	0.999991	0.00158531	0.794907	6	29528774	UBD	TSS1500	opensea
cg02634861	-9.68e-05	-5.63e-05	0.977498	-3.1916	0.0015584	0.999991	0.00159037	0.794907	1	10757954	CASZ1	5'UTR	island	chr1:10757891-10758252
cg07496545	-0.00105288	-0.000955913	0.890011	-2.95649	0.00334798	0.999991	0.00159824	0.794907	5	140683737	SLC25A2	TSS200	island	chr5:140683195-140683773
cg26122451	-0.000987171	-0.000656934	0.458351	-3.12014	0.00197587	0.999991	0.00160051	0.794907	7	92672950		IGR	island	chr7:92672789-92673016
cg14845962	-0.000879966	-0.000917206	0.9381	-3.45335	0.000629852	0.999991	0.00160211	0.794907	12	58120237	AGAP2	3'UTR	island	chr12:58119909-58121551
cg25869295	-0.000277106	-0.000288037	0.916198	-2.97531	0.00315462	0.999991	0.00160446	0.794907	11	70433086	SHANK2	Body	opensea
cg02395454	-0.00122507	-0.00126342	0.46087	-3.07159	0.00231592	0.999991	0.00161045	0.794907	11	134605862		IGR	island	chr11:134605082-134605863
cg26433333	-0.000219924	-0.000255571	0.927245	-2.96225	0.00328771	0.999991	0.00161237	0.794907	5	78842844		IGR	opensea
cg10370025	-0.000600415	-0.000499676	0.886807	-3.0042	0.00287761	0.999991	0.00161808	0.794907	17	926264	ABR	Body	island	chr17:926234-926439
cg18573327	-0.00105053	-0.00101643	0.205068	-3.19515	0.00153997	0.999991	0.00161873	0.794907	12	115123875		IGR	shore	chr12:115124729-115125152
cg09604333	-0.000534278	-0.000316395	0.446412	-3.19769	0.0015269	0.999991	0.00161991	0.794907	20	57465125	GNAS	3'UTR	island	chr20:57463652-57467739
cg14906553	-0.000518052	-0.000428084	0.846996	-2.71495	0.00699607	0.999991	0.00162183	0.794907	2	27439738	C2orf28	Body	shore	chr2:27440128-27440786
cg08451797	-0.000437269	-0.000345775	0.872193	-2.66938	0.00799529	0.999991	0.00162443	0.794907	3	196163167		IGR	shelf	chr3:196158603-196159603
cg18439195	-0.000882829	-0.000887153	0.51759	-3.10801	0.00205625	0.999991	0.00162875	0.794907	17	41980192	MPP2	Body	shelf	chr17:41984148-41985012
cg07850488	0.000530714	0.000511891	0.866272	3.10046	0.00210771	0.999991	0.000343638	0.680723	20	45180444	C20orf123	TSS1500	opensea
cg18683606	0.00069655	0.000385061	0.82159	2.93331	0.0036011	0.999991	0.000343749	0.680723	7	100471612	SRRT	TSS1500	shore	chr7:100472375-100473393
cg10643928	-0.000143618	-8.46e-05	0.958409	-3.10765	0.00205866	0.999991	0.00163068	0.794907	12	125449042	DHX37	Body	opensea
cg01585592	-0.000798576	-0.000726653	0.931129	-3.29239	0.00110693	0.999991	0.00163208	0.794907	2	95847957	ZNF2	3'UTR	opensea
cg06143615	-0.000661051	-0.00080041	0.538822	-3.12446	0.00194797	0.999991	0.00163513	0.794907	3	13462903	NUP210	TSS1500	shore	chr3:13460970-13462146
cg09079417	-0.000759082	-0.000503134	0.812728	-2.49627	0.0130643	0.999991	0.00164113	0.794907	11	124455002		IGR	opensea
cg00055603	0.000960394	0.000683371	0.786256	3.02072	0.00272939	0.999991	0.000347012	0.680723	1	48508839		IGR	opensea
cg26637171	-0.000948637	-0.0010512	0.713868	-3.21277	0.0014514	0.999991	0.00164785	0.794907	19	55882550	IL11	TSS1500	shore	chr19:55880577-55880922
cg22478261	0.00023937	0.000278587	0.0503481	3.21658	0.00143287	0.999991	0.000348303	0.680723	20	49348806	PARD6B	Body	shore	chr20:49347365-49348659
cg15466245	-0.000433145	-0.000422655	0.860338	-3.02136	0.00272378	0.999991	0.00164974	0.794907	1	155028224	ADAM15	Body	shelf	chr1:155022988-155024332
cg22115076	-0.00114931	-0.000855778	0.180522	-2.91578	0.0038039	0.999991	0.00165031	0.794907	5	50673588		IGR	opensea
cg16465280	-0.000282093	-0.000333783	0.890599	-2.64257	0.00864135	0.999991	0.00165327	0.794907	7	3096414		IGR	opensea
cg03636048	-0.00058977	-0.000596344	0.808498	-2.73175	0.00665704	0.999991	0.00165549	0.794907	16	72206536	PMFBP1	TSS200	opensea
cg16956133	-0.00193991	-0.00167872	0.808453	-3.15002	0.00179014	0.999991	0.00165745	0.794907	2	865075		IGR	island	chr2:863930-865091
cg09832237	-0.000556549	-0.000621085	0.923922	-2.82495	0.00503214	0.999991	0.00165996	0.794907	7	152241945		IGR	opensea
cg26076948	-0.00104186	-0.000931329	0.805686	-3.33891	0.00094256	0.999991	0.00166225	0.794907	12	132892417	GALNT9	Body	shelf	chr12:132896299-132896569
cg21484863	-0.00133713	-0.00124496	0.727554	-2.89886	0.00400954	0.999991	0.00166238	0.794907	6	21131734	CDKAL1	Body	opensea
cg08387270	-0.000908193	-0.00105279	0.869464	-2.61528	0.00934688	0.999991	0.00166533	0.794907	8	145649036	VPS28	3'UTR	shore	chr8:145649434-145649714
cg19035908	-0.000877925	-0.00103331	0.709977	-3.13639	0.00187276	0.999991	0.00166597	0.794907	19	33765633		IGR	shore	chr19:33764349-33764551
cg15027630	-0.000750745	-0.000755084	0.16916	-3.09049	0.00217763	0.999991	0.00166646	0.794907	7	75830811	SRRM3	TSS1500	shore	chr7:75831068-75831542
cg15738800	-0.000684903	-0.000776513	0.822694	-3.07992	0.00225404	0.999991	0.00166658	0.794907	17	46035272	PRR15L	TSS200	opensea
cg19621877	-0.00261343	-0.00261041	0.81934	-3.23339	0.00135371	0.999991	0.0016734	0.794907	4	1393418		IGR	shelf	chr4:1396291-1401730
cg15901647	0.000966424	0.000876824	0.776024	3.28867	0.00112115	0.999991	0.000354847	0.680723	1	18687127	IGSF21	Body	opensea
cg23363971	-0.00042452	-0.00017623	0.0576647	-2.60098	0.00973681	0.999991	0.00168015	0.794907	12	56415271	IKZF4	1stExon	opensea
cg08249296	-0.00156123	-0.00119941	0.53958	-2.10912	0.0357274	0.999991	0.0016816	0.794907	16	77469710	ADAMTS18	TSS1500	shore	chr16:77468309-77469074
cg18985499	-0.000401342	-0.000327239	0.921418	-2.32849	0.020522	0.999991	0.00168189	0.794907	8	141034345	TRAPPC9	Body	opensea
cg18977436	0.000702072	0.000615618	0.0886634	3.63686	0.000322572	0.999991	0.000356676	0.680723	13	103054076	FGF14	5'UTR	shore	chr13:103052361-103052944
cg12444298	-0.000689048	-0.000686694	0.927381	-3.25106	0.00127495	0.999991	0.00168578	0.794907	1	235265522		IGR	shelf	chr1:235267554-235267829
cg24787335	-0.00153018	-0.00111997	0.242006	-3.13652	0.00187198	0.999991	0.00168714	0.794907	19	51893899		IGR	shelf	chr19:51897623-51897878
cg27532331	-0.000100924	-7.62e-05	0.967597	-3.04265	0.00254349	0.999991	0.00168899	0.794907	8	51404106	SNTG1	Body	opensea
cg15715049	-0.00187896	-0.00156587	0.853957	-3.2434	0.00130855	0.999991	0.00169041	0.794907	1	11732205	FBXO6	Body	opensea
cg13258131	0.00125194	0.000875331	0.216802	3.02005	0.00273528	0.999991	0.000358566	0.681302	2	778688		IGR	opensea
cg27180994	-0.000496547	-0.000481293	0.852858	-3.06397	0.00237397	0.999991	0.0016963	0.794907	7	43929080	URGCP	5'UTR	opensea
cg23397434	-0.000478247	-0.000469889	0.903036	-3.02846	0.00266235	0.999991	0.00170759	0.794907	2	38070667		IGR	opensea
cg26675336	-0.000623889	-0.000622437	0.815522	-2.96202	0.00329012	0.999991	0.0017086	0.794907	15	86133334	AKAP13	Body	opensea
cg17865371	-0.000688808	-0.000695243	0.886157	-3.17801	0.00163086	0.999991	0.00171318	0.794907	1	149984096	OTUD7B	TSS1500	shore	chr1:149982153-149982860
cg21214362	-0.000452474	-0.000392513	0.848769	-2.76497	0.00603027	0.999991	0.00171962	0.794907	3	183875808	DVL3	Body	shelf	chr3:183872925-183873712
cg00827663	-0.00040843	-0.000416046	0.898473	-3.23753	0.00133486	0.999991	0.00172145	0.794907	9	139801358	TRAF2	Body	shore	chr9:139802417-139802824
cg01530024	-0.000260656	-0.000316803	0.939523	-3.08297	0.0022317	0.999991	0.00172187	0.794907	4	5458553	STK32B	Body	opensea
cg19781881	-0.000614583	-0.000279226	0.850383	-2.20987	0.027837	0.999991	0.001722	0.794907	17	26702637	SARM1	Body	shelf	chr17:26698359-26699557
cg23460551	-0.000935138	-0.000798948	0.782493	-2.97572	0.00315055	0.999991	0.00172747	0.795284	7	66325901		IGR	opensea
cg24735129	0.00144373	0.00114017	0.544074	3.08766	0.00219781	0.999991	0.000367378	0.687217	11	70957520		IGR	opensea
cg24217894	-0.000994381	-0.000932474	0.904283	-3.4683	0.000597045	0.999991	0.00173153	0.795292	12	58120635	LOC100130776	Body	island	chr12:58119909-58121551
cg24154325	0.000645914	0.000515932	0.115912	3.18184	0.00161015	0.999991	0.000368738	0.687217	14	29247705	C14orf23	Body	shore	chr14:29247324-29247624
cg16715194	0.000723605	0.000800387	0.167435	2.99159	0.00299564	0.999991	0.000369681	0.687217	1	233430825	PCNXL2	Body	shore	chr1:233431149-233431540
cg19758859	-0.000198431	-0.000215775	0.934537	-2.82644	0.00500935	0.999991	0.00174029	0.79578	6	148869489	SASH1	Body	opensea
cg13387113	-0.000363811	-0.000376799	0.925474	-3.18177	0.00161054	0.999991	0.00174066	0.79578	17	74696737	MXRA7	Body	opensea
cg02628202	-0.00118897	-0.00112926	0.251433	-3.01499	0.00278001	0.999991	0.00174904	0.796597	14	93215207	LGMN	TSS200	opensea
cg20186396	-0.000568674	-0.000633425	0.557266	-3.11362	0.0020187	0.999991	0.00175056	0.796597	17	80275498	CD7	TSS200	shore	chr17:80277118-80277833
cg06378490	-0.000875335	-0.000850656	0.781189	-2.4558	0.0145997	0.999991	0.00175376	0.796597	3	194833431	C3orf21	Body	opensea
cg14349951	0.000430272	0.000424522	0.0802027	2.92724	0.00367018	0.999991	0.000373319	0.690989	7	6388827	C7orf70	TSS1500	shore	chr7:6388210-6388743
cg19219503	-0.000621878	-0.000614964	0.916355	-3.18738	0.0015806	0.999991	0.00175549	0.796597	10	37414802	ANKRD30A	1stExon	shore	chr10:37414145-37414769
cg07628841	-0.000541334	-0.00117509	0.405955	-3.12731	0.00192976	0.999991	0.0017586	0.796597	2	27851430	GPN1	TSS200	opensea
cg11061177	-0.000891683	-0.000704254	0.204857	-3.20662	0.00148173	0.999991	0.00176431	0.798341	10	119134785	PDZD8	1stExon	island	chr10:119133803-119135632
cg23400169	-0.000546757	-0.000522376	0.876192	-3.24862	0.00128553	0.999991	0.00176728	0.798843	8	18611395	PSD3	Body	opensea
cg16142906	-0.00181427	-0.00194813	0.943468	-2.95231	0.00339239	0.999991	0.00177638	0.800428	22	32750777	RFPL3	TSS200	opensea
cg11985341	-0.000149142	-8.7e-05	0.965857	-2.991	0.00300126	0.999991	0.00178246	0.800649	11	129722477	TMEM45B	Body	opensea
cg02069619	0.00131321	0.00163537	0.26557	3.21942	0.00141922	0.999991	0.000381286	0.692787	2	11885266	LPIN1	TSS1500	shore	chr2:11886249-11887207
cg23235384	-0.00066083	-0.000752941	0.784605	-2.95762	0.00333613	0.999991	0.0017894	0.80257	5	137206356	MYOT	Body	opensea
cg21245936	0.000255031	0.000301499	0.0699934	2.82889	0.00497215	0.999991	0.000382446	0.692787	7	142705139		IGR	opensea
cg25856228	-0.000333539	-0.000283856	0.897961	-2.9259	0.00368555	0.999991	0.00179292	0.802826	15	73901184	NPTN	Body	opensea
cg26358950	-0.00139947	-0.00129317	0.732715	-3.04277	0.00254252	0.999991	0.00179979	0.804225	4	7301491	SORCS2	Body	opensea
cg05638493	-0.00128789	-0.00114343	0.477137	-3.05724	0.00242632	0.999991	0.00181053	0.805329	5	140683367	SLC25A2	1stExon	island	chr5:140683195-140683773
cg04398972	-0.000783345	-0.000626075	0.80675	-2.59191	0.00999148	0.999991	0.00181103	0.805329	4	75854895		IGR	shelf	chr4:75858300-75859931
cg26572811	-0.00108047	-0.000698722	0.372462	-3.12073	0.00197205	0.999991	0.00182008	0.806891	17	14206901	HS3ST3B1	Body	island	chr17:14204168-14207702
cg16284459	0.000814104	0.000704408	0.164775	2.70577	0.0071877	0.999991	0.000389276	0.692787	7	91510405	MTERF	TSS1500	island	chr7:91509997-91510427
cg10474377	-0.00032085	-0.000332483	0.914383	-2.6927	0.0074688	0.999991	0.00182448	0.807111	15	42131658	JMJD7-PLA2G4B	Body	opensea
cg19912559	0.000463863	0.000562835	0.0599083	3.28273	0.00114427	0.999991	0.000390168	0.692787	1	40204330	PPIE	TSS200	island	chr1:40204312-40204739
cg20686432	-7.45e-05	-7.6e-05	0.02892	-2.34167	0.0198241	0.999991	0.00183087	0.807111	4	184365613	CDKN2AIP	TSS200	island	chr4:184365197-184366435
cg03074370	-0.000280925	-0.000283411	0.915433	-3.08738	0.00219985	0.999991	0.00183123	0.807111	19	50352995	PTOV1	TSS1500	shore	chr19:50353790-50355483
cg25716415	-0.000517854	-0.000565126	0.848822	-3.03433	0.00261262	0.999991	0.00183968	0.807552	14	50559312	C14orf183	1stExon	opensea
cg14300812	-0.00024714	-0.000224071	0.910759	-2.59563	0.00988647	0.999991	0.00184109	0.807552	9	134818827	MED27	Body	opensea
cg09841774	-0.000557028	-0.000687237	0.598576	-3.11955	0.00197968	0.999991	0.00184574	0.807882	3	39233997	XIRP1	5'UTR	opensea
cg08239893	-0.000451747	-0.000439853	0.847689	-2.92011	0.00375294	0.999991	0.00184712	0.807882	2	52221668		IGR	opensea
cg11752788	-0.00139141	-0.00101584	0.465152	-3.20426	0.00149354	0.999991	0.00185796	0.80917	7	123438230		IGR	opensea
cg22817650	-0.00065589	-0.000535162	0.878508	-2.71775	0.00693848	0.999991	0.00186207	0.809595	1	193191405	CDC73	Body	opensea
cg02834871	-0.000454646	-0.000444059	0.887024	-3.15637	0.00175278	0.999991	0.00186271	0.809595	1	155226127	SCAMP3	Body	shore	chr1:155224624-155225655
cg08212862	0.00111954	0.000968491	0.797242	2.49437	0.0131332	0.999991	0.000400556	0.692787	5	140530606	PCDHB6	1stExon	shore	chr5:140531157-140532017
cg09118749	-0.000352495	-0.000415081	0.861767	-2.7637	0.00605327	0.999991	0.00187244	0.809725	1	21952566	RAP1GAP	Body	shelf	chr1:21948674-21949263
cg17710288	0.000110887	0.000104643	0.0317579	3.1547	0.00176253	0.999991	0.000401881	0.692787	10	103543118	NPM3	1stExon	island	chr10:103542711-103543290
cg21447989	-0.000529417	-0.000583782	0.826593	-2.99392	0.00297351	0.999991	0.00187621	0.81054	2	164597230		IGR	shelf	chr2:164592917-164593511
cg13060624	0.0020364	0.00165815	0.1602	3.3904	0.000787282	0.999991	0.000403132	0.692787	1	221061254		IGR	shore	chr1:221060850-221061071
cg24666355	-0.000390958	-0.000432975	0.861209	-2.83184	0.00492764	0.999991	0.0018798	0.811274	1	222923875	FAM177B	3'UTR	opensea
cg06365177	-0.000218193	-0.000220155	0.930506	-3.3265	0.000984041	0.999991	0.00188315	0.811548	20	30798589	POFUT1	Body	shelf	chr20:30795282-30795841
cg09501821	-0.00319736	-0.00245839	0.642245	-2.97206	0.00318724	0.999991	0.00188459	0.811548	15	67356387		IGR	shore	chr15:67357339-67359061
cg02957771	-0.000466022	-0.000455891	0.881304	-3.02808	0.00266565	0.999991	0.0018861	0.811548	16	87380349	FBXO31	Body	opensea
cg21164355	8.62e-05	6.97e-05	0.0264387	2.94338	0.00348907	0.999991	0.00040561	0.692787	20	31989502	CDK5RAP1	TSS200	shore	chr20:31989144-31989418
cg21621114	0.000863249	0.000684089	0.323149	3.04001	0.00256519	0.999991	0.000407457	0.692787	19	48325360	CRX	5'UTR	opensea
cg03703887	0.00134135	0.00129536	0.530389	3.06052	0.0024007	0.999991	0.000407496	0.692787	11	34273111	ABTB2	Body	opensea
cg02741305	-0.000432082	-0.00040915	0.877196	-2.57894	0.0103664	0.999991	0.00190456	0.81459	5	42755556	CCDC152	TSS1500	opensea
cg09118017	-0.00070904	-0.000762585	0.962249	-3.64687	0.000310757	0.999991	0.001911	0.814597	1	10704886	CASZ1	Body	shelf	chr1:10707810-10708140
cg20146489	-0.000249323	-0.000293476	0.928521	-3.06631	0.00235597	0.999991	0.00191223	0.814597	1	169847977	SCYL3	Body	opensea
cg10679346	-0.000537298	-0.000390899	0.839558	-2.59636	0.00986571	0.999991	0.00191969	0.814597	11	79182856		IGR	opensea
cg21015470	-0.000586639	-0.000437502	0.850662	-2.63792	0.00875802	0.999991	0.00192021	0.814597	11	132621619	OPCML	Body	opensea
cg19495614	-0.00541431	-0.00511466	0.595752	-2.92179	0.00373329	0.999991	0.00192382	0.814597	15	76016056	ODF3L1	TSS1500	opensea
cg07638822	-0.00107202	-0.000960271	0.891315	-2.95155	0.00340057	0.999991	0.00192651	0.814597	7	158217861	PTPRN2	Body	island	chr7:158217851-158220709
cg25479617	-0.00027527	-0.000235569	0.895753	-2.70599	0.00718322	0.999991	0.00193033	0.814597	2	150224179	LYPD6	5'UTR	opensea
cg25889998	-0.00100452	-0.000892836	0.74116	-2.70245	0.00725832	0.999991	0.00193311	0.814597	17	1214951		IGR	opensea
cg11583751	-0.000253009	-0.000253322	0.931147	-2.79846	0.00545282	0.999991	0.00193506	0.814597	17	43183199	NMT1	3'UTR	opensea
cg18126840	-0.000715024	-0.000504693	0.829508	-2.63073	0.00894127	0.999991	0.00193531	0.814597	2	44689831	C2orf34	Body	opensea
cg09362796	-0.00101055	-0.00129732	0.606245	-3.10434	0.00208114	0.999991	0.00193682	0.814597	4	3204792	HTT	Body	opensea
cg17251384	-0.00029422	-0.000296121	0.8979	-2.75055	0.00629549	0.999991	0.0019411	0.815149	4	36333629	DTHD1	Body	opensea
cg20610950	-0.0010202	-0.00111682	0.755748	-3.11459	0.00201226	0.999991	0.00194692	0.815331	17	75096202		IGR	opensea
cg09427370	-0.000454119	-0.000463768	0.84855	-2.7646	0.00603695	0.999991	0.00194996	0.815331	15	40633816	C15orf52	TSS1500	opensea
cg19230501	0.000585765	0.000619104	0.143861	2.97269	0.0031809	0.999991	0.000420867	0.692787	10	35926227		IGR	shelf	chr10:35928501-35931893
cg13169479	-0.000738798	-0.000745643	0.819443	-2.70806	0.00713943	0.999991	0.00195307	0.81548	6	29140768	OR2J2	TSS1500	opensea
cg21491443	-0.000301978	-0.000281775	0.900239	-2.55251	0.0111689	0.999991	0.00196217	0.81548	8	122586654		IGR	opensea
cg23902610	-0.000581905	-0.000819041	0.819008	-2.77313	0.00588461	0.999991	0.00196344	0.81548	2	240531604		IGR	opensea
cg08145617	-0.00024515	-0.000161126	0.0336949	-3.15193	0.00177879	0.999991	0.00196723	0.81548	3	32858541	TRIM71	TSS1500	island	chr3:32858194-32860506
cg10670501	-0.000519154	-0.000497668	0.871884	-2.99512	0.00296212	0.999991	0.00198167	0.81548	3	43405871		IGR	shore	chr3:43405419-43405625
cg19088798	-0.000683812	-0.000609529	0.819627	-2.81827	0.00513534	0.999991	0.00198607	0.81548	13	113467737	ATP11A	Body	shelf	chr13:113464191-113464413
cg26314534	-0.00011175	-7.69e-05	0.961886	-2.96696	0.00323907	0.999991	0.00198621	0.81548	17	7757210	KDM6B	3'UTR	island	chr17:7756572-7757652
cg01119319	-0.00162449	-0.00166249	0.680018	-3.40532	0.000746936	0.999991	0.001989	0.81548	7	38356808		IGR	opensea
cg19752322	-0.000272179	-0.000228851	0.949378	-2.84931	0.00467152	0.999991	0.00199127	0.81548	19	2731726		IGR	island	chr19:2731691-2731967
cg05845831	0.00157099	0.00137377	0.482143	3.04437	0.00252937	0.999991	0.000430791	0.692787	2	232476255		IGR	shelf	chr2:232478359-232479925
cg05177287	-0.000629277	-0.00066637	0.784594	-2.92321	0.00371672	0.999991	0.00199451	0.81548	13	52508263	ATP7B	3'UTR	opensea
cg15817542	-0.001411	-0.00163265	0.220234	-2.88201	0.00422445	0.999991	0.00199722	0.81548	16	31343056	ITGAM	3'UTR	island	chr16:31342452-31343140
cg09704166	0.00285136	0.00326918	0.475243	2.86902	0.00439721	0.999991	0.000432255	0.692787	2	114031854	PAX8	Body	shore	chr2:114033359-114033617
cg09374437	-0.000783367	-0.000809828	0.800975	-2.85131	0.00464294	0.999991	0.00199985	0.81548	19	52769790		IGR	shelf	chr19:52772706-52773257
cg27309611	-0.000894464	-0.00097941	0.313125	-3.10755	0.00205933	0.999991	0.00200018	0.81548	5	132113725	2008-09-01	TSS200	shore	chr5:132112448-132113621
cg25045785	-0.00111295	-0.00108615	0.832428	-3.2337	0.0013523	0.999991	0.00200114	0.81548	10	121578639	INPP5F	Body	shore	chr10:121577529-121578385
cg22820921	-0.000821193	-0.000580483	0.321077	-3.11093	0.00203664	0.999991	0.00200285	0.81548	7	94287242	PEG10	5'UTR	shore	chr7:94284858-94286527
cg07639783	0.0014112	0.00126123	0.701722	3.03149	0.00263661	0.999991	0.000437056	0.692787	7	1610747	PSMG3	TSS1500	shore	chr7:1609568-1610037
cg08661874	-0.000453856	-0.000446367	0.886752	-2.79631	0.0054884	0.999991	0.00202839	0.81548	16	4873858	GLYR1	Body	opensea
cg01825213	-0.00153593	-0.00141751	0.626357	-3.06769	0.00234543	0.999991	0.00203308	0.81548	9	98979965		IGR	shore	chr9:98980493-98980759
cg18342494	-0.000294366	-0.000242222	0.898116	-2.75973	0.00612551	0.999991	0.00204206	0.81548	5	170845157		IGR	shore	chr5:170845760-170848124
cg24095188	-0.000716422	-0.000547865	0.825846	-2.75142	0.00627912	0.999991	0.00204253	0.81548	18	33649944		IGR	shelf	chr18:33647065-33647665
cg09463204	-0.000649267	-0.000613436	0.804858	-2.63643	0.0087957	0.999991	0.00204305	0.81548	15	33177867	FMN1	Body	opensea
cg09456184	0.000280143	0.000231401	0.0473929	3.54273	0.000456246	0.999991	0.000443043	0.692787	19	8509335	HNRNPM	TSS1500	shore	chr19:8509635-8510765
cg17222434	-0.00108451	-0.00107791	0.658388	-3.03878	0.0025754	0.999991	0.00204528	0.81548	1	100215737	FRRS1	5'UTR	opensea
cg25469252	-0.000306265	-0.000313792	0.941295	-3.32696	0.000982467	0.999991	0.0020561	0.81548	19	55994021	ZNF628	Body	island	chr19:55992577-55996916
cg10347474	-0.000813052	-0.000532827	0.321102	-2.94024	0.0035236	0.999991	0.00205739	0.81548	21	45209045	RRP1	TSS1500	shore	chr21:45209221-45209880
cg23274923	-0.00035844	-0.000342337	0.918117	-2.94331	0.00348986	0.999991	0.00205971	0.81548	6	33372767	KIFC1	Body	opensea
cg01615880	0.0007387	0.000818927	0.11575	3.08035	0.00225084	0.999991	0.00044705	0.692787	6	138893677	NHSL1	TSS200	opensea
cg13493560	-0.000670523	-0.000751524	0.933005	-2.62961	0.00897028	0.999991	0.00206267	0.81548	7	135350387	PL-5283	Body	shelf	chr7:135347056-135347498
cg02229100	-0.000444905	-0.000290894	0.831762	-2.47372	0.0139011	0.999991	0.00206298	0.81548	14	73448651	ZFYVE1	Body	opensea
cg12845021	-0.000496859	-0.000479529	0.840392	-3.36952	0.00084712	0.999991	0.00206316	0.81548	7	105446089	ATXN7L1	Body	opensea
cg12008613	-0.000627755	-0.00055232	0.789556	-2.72879	0.00671584	0.999991	0.00206623	0.81548	18	47804577	MBD1	Body	shelf	chr18:47807857-47809365
cg16006738	-0.0013227	-0.00134668	0.733096	-2.99601	0.00295374	0.999991	0.00206735	0.81548	1	47688728	TAL1	Body	shelf	chr1:47690980-47691727
cg24755514	0.000142645	0.0001475	0.0357039	3.0857	0.00221194	0.999991	0.000449836	0.692787	7	142491147		IGR	shelf	chr7:142494563-142495248
cg09706721	-0.000197104	-0.000120068	0.952584	-3.33596	0.000952257	0.999991	0.00207575	0.81548	3	196664468	NCBP2	Body	opensea
cg04145307	-0.000512515	-0.000330297	0.876328	-2.24995	0.0251458	0.999991	0.00207768	0.81548	16	1415456	UNKL	3'UTR	shore	chr16:1414417-1414851
cg14938629	-0.000477203	-0.000515928	0.865331	-2.91964	0.00375838	0.999991	0.00207782	0.81548	7	135305875	NUP205	Body	opensea
cg17134302	-0.000281045	-0.000192176	0.908882	-2.75671	0.00618093	0.999991	0.00207862	0.81548	2	230821547	FBXO36	Body	opensea
cg06717850	0.000917766	0.00114045	0.324181	2.99137	0.00299778	0.999991	0.000452549	0.692787	19	57617602		IGR	island	chr19:57617601-57618448
cg12943259	-0.00114453	-0.00108297	0.730053	-3.00753	0.00284714	0.999991	0.00208566	0.816426	8	89603364		IGR	opensea
cg01506917	0.00113093	0.00080094	0.401842	3.09287	0.00216076	0.999991	0.000453235	0.692787	6	42417086	TRERF1	5'UTR	shelf	chr6:42419510-42419743
cg16098921	-0.000228874	-0.000246695	0.921055	-2.88449	0.00419212	0.999991	0.00208909	0.817023	7	150026554	C7orf29	TSS1500	opensea
cg12639234	-0.000908076	-0.000792021	0.710348	-2.96746	0.00323401	0.999991	0.002091	0.817024	8	18248964	NAT2	5'UTR	shelf	chr8:18244455-18245226
cg27177554	-0.00214858	-0.00178038	0.32183	-3.17361	0.00165501	0.999991	0.0021018	0.818888	10	16562102	C1QL3	Body	island	chr10:16561604-16563822
cg07357081	-0.00070852	-0.000680493	0.556706	-3.05922	0.00241078	0.999991	0.00210233	0.818888	6	31846797	SLC44A4	5'UTR	opensea
cg17693420	0.000240687	0.00016993	0.0556612	2.68336	0.00767575	0.999991	0.000457301	0.692787	7	99157059	ZNF655	5'UTR	shore	chr7:99155871-99156969
cg12835736	-0.00147597	-0.00133838	0.385249	-3.07734	0.00227302	0.999991	0.00210444	0.818888	6	1395164	FOXF2	3'UTR	shore	chr6:1393049-1394170
cg24902339	-0.000388791	-0.000326145	0.931268	-3.19267	0.00155282	0.999991	0.00211653	0.821433	10	119867927	CASC2	Body	opensea
cg05765734	-0.000332701	-0.000313068	0.909842	-2.97746	0.00313315	0.999991	0.0021208	0.821433	8	49231190		IGR	shore	chr8:49231522-49231810
cg13754948	0.00100207	0.000724937	0.766196	3.34892	0.000910296	0.999991	0.000462266	0.692787	7	155679340		IGR	opensea
cg01834979	-0.0011767	-0.00116058	0.838336	-3.37869	0.000820335	0.999991	0.00212575	0.822371	12	58119918	AGAP2	3'UTR	island	chr12:58119909-58121551
cg07062130	0.000670504	0.000469479	0.8721	2.98987	0.00301206	0.999991	0.00046325	0.692787	14	47121033	RPL10L	TSS200	island	chr14:47120868-47121159
cg17000076	0.00112742	0.000989575	0.288577	2.98107	0.00309756	0.999991	0.000463504	0.692787	10	1780263	ADARB2	TSS1500	shore	chr10:1778784-1780018
cg19252584	-0.00164457	-0.00156122	0.782752	-2.90117	0.00398096	0.999991	0.00212994	0.822511	11	19779691	NAV2	Body	opensea
cg13841587	0.000821089	0.000628953	0.246677	3.0522	0.00246617	0.999991	0.000464301	0.692787	9	129296267		IGR	opensea
cg12419176	-0.00205053	-0.00192847	0.460661	-3.20136	0.00150818	0.999991	0.00213572	0.823929	1	32936996	ZBTB8B	Body	opensea
cg00405043	-0.000414707	-0.00039016	0.890494	-2.73837	0.00652774	0.999991	0.00214129	0.823929	16	963814	LMF1	Body	shore	chr16:962817-963531
cg21073826	-0.000718968	-0.000656643	0.787526	-2.6455	0.00856864	0.999991	0.00215678	0.824864	7	144273837	TPK1	Body	opensea
cg20318748	0.00121734	0.00076545	0.284338	2.87841	0.00427173	0.999991	0.000470552	0.692787	20	25605178	NANP	TSS1500	island	chr20:25603815-25605187
cg02589828	0.000676903	0.000590715	0.108731	3.07452	0.00229394	0.999991	0.000471619	0.692787	5	133967994	SAR1B	5'UTR	shore	chr5:133968214-133968722
cg00219598	-0.000513621	-0.000550308	0.91197	-3.15961	0.00173401	0.999991	0.00216188	0.824864	2	64078686	UGP2	Body	opensea
cg04850148	-0.00342645	-0.00309046	0.685218	-2.79018	0.00559077	0.999991	0.00217609	0.824864	17	34539744	CCL4L2	Body	opensea
cg11252118	0.00023852	0.000124966	0.0565625	3.17255	0.0016609	0.999991	0.000476257	0.693456	10	131769845		IGR	island	chr10:131761169-131771696
cg14043253	0.000456465	0.000418399	0.0713168	2.6658	0.00807902	0.999991	0.000476389	0.693456	8	81830961		IGR	opensea
cg08722883	-0.000331812	-0.000327142	0.910579	-3.07681	0.00227692	0.999991	0.00218112	0.824864	7	129382312	NRF1	Body	opensea
cg12517191	-0.000214943	-0.000263612	0.93517	-2.8843	0.00419463	0.999991	0.00218279	0.824864	13	114290672	TFDP1	Body	shore	chr13:114292551-114292886
cg24928141	-0.00370037	-0.00305583	0.770346	-2.76583	0.00601477	0.999991	0.0021894	0.824864	1	92154087	TGFBR3	Body	opensea
cg11567046	-0.000253901	-0.000241185	0.913622	-3.06207	0.0023886	0.999991	0.0021941	0.824864	10	131575351		IGR	shelf	chr10:131577450-131577742
cg26967526	-0.00041133	-0.00043469	0.86382	-2.9247	0.00369948	0.999991	0.00219481	0.824864	14	35346199	BAZ1A	TSS1500	shore	chr14:35342845-35344526
cg22797354	-0.00299548	-0.00277749	0.849846	-2.84682	0.00470723	0.999991	0.00219619	0.824864	20	5933813	MCM8	Body	shelf	chr20:5930962-5931623
cg21212401	-0.00128385	-0.00111887	0.869475	-3.48909	0.000554092	0.999991	0.00219973	0.824864	9	140245792	EXD3	Body	shelf	chr9:140248250-140248615
cg08972756	-0.000783696	-0.000674424	0.415107	-2.24104	0.0257237	0.999991	0.00220006	0.824864	2	71133854	VAX2	Body	shore	chr2:71134585-71134792
cg09842946	0.001279	0.00102257	0.221459	2.82452	0.00503867	0.999991	0.000481471	0.697009	7	20829502		IGR	shore	chr7:20830567-20830817
cg00474500	-0.00122077	-0.00117079	0.604703	-3.05226	0.00246571	0.999991	0.0022023	0.824864	6	34111083		IGR	shore	chr6:34111735-34113944
cg20557559	-0.00110442	-0.00119248	0.885433	-2.50389	0.0127917	0.999991	0.00220562	0.824864	10	131593423		IGR	shore	chr10:131592393-131592616
cg06728824	-0.00234884	-0.00265388	0.881339	-2.89189	0.00409722	0.999991	0.00220743	0.824864	15	90236559	WDR93	5'UTR	shelf	chr15:90233530-90234083
cg26928877	-0.000814505	-0.00092532	0.761587	-2.9156	0.00380604	0.999991	0.00220832	0.824864	13	100550971		IGR	shelf	chr13:100547172-100547431
cg10902144	-0.000925887	-0.000837884	0.254024	-2.92031	0.00375049	0.999991	0.00220859	0.824864	3	28618700		IGR	shore	chr3:28616663-28617970
cg10070257	-0.000923977	-0.000921431	0.791201	-2.89215	0.00409399	0.999991	0.00220973	0.824864	7	138874184	TTC26	3'UTR	opensea
cg14062002	-0.000931062	-0.00090576	0.566451	-3.00696	0.0028523	0.999991	0.0022117	0.824864	6	139117468		IGR	island	chr6:139116946-139117469
cg18801505	-0.00311913	-0.00286681	0.864683	-2.75745	0.00616733	0.999991	0.00221674	0.824864	1	227963164	SNAP47	Body	opensea
cg27300647	-0.00117206	-0.00126733	0.737221	-3.02012	0.00273464	0.999991	0.00221927	0.824864	1	62660281	L1TD1	TSS200	shore	chr1:62660555-62660946
cg21381779	-0.000462176	-0.000313891	0.853832	-2.45732	0.0145396	0.999991	0.00222259	0.824864	12	105567515	APPL2	3'UTR	opensea
cg24421094	-0.000770474	-0.000884588	0.870236	-3.03637	0.00259551	0.999991	0.00222385	0.824864	2	11810597	NTSR2	TSS1500	shore	chr2:11809606-11810433
cg13392125	-0.000357591	-0.000370283	0.887198	-2.94549	0.003466	0.999991	0.00222523	0.824864	5	1193503		IGR	shore	chr5:1193723-1193983
cg04897644	-0.00154593	-0.00201021	0.665988	-3.07158	0.00231602	0.999991	0.00222585	0.824864	1	155264372	PKLR	Body	island	chr1:155264318-155265536
cg09704422	8.76e-05	7.79e-05	0.0165383	3.25161	0.00127254	0.999991	0.000488043	0.698677	8	135725874	ZFAT	TSS1500	shore	chr8:135724770-135725552
cg12921411	-0.00078445	-0.00106015	0.534548	-3.06409	0.002373	0.999991	0.00222936	0.824864	5	150004918	SYNPO	Body	island	chr5:150004670-150004984
cg00285620	-0.000795862	-0.00080011	0.750554	-2.91792	0.00377864	0.999991	0.00223136	0.824864	11	102147694		IGR	opensea
cg14563363	-0.000723257	-0.000551028	0.795438	-2.65128	0.00842647	0.999991	0.00223436	0.824864	18	32928088		IGR	shelf	chr18:32923915-32924585
cg06553052	-0.000344372	-0.00032006	0.887953	-2.40355	0.0168176	0.999991	0.0022362	0.824864	2	109748972	SH3RF3	Body	shelf	chr2:109744585-109746833
cg21807034	-0.000134083	-9.69e-05	0.952701	-2.70692	0.00716355	0.999991	0.00223687	0.824864	18	61144150	SERPINB5	1stExon	opensea
cg23388490	-0.000424125	-0.000459904	0.888055	-3.13083	0.00190749	0.999991	0.00223889	0.824864	14	23521571	CDH24	Body	shelf	chr14:23517223-23517741
cg21482472	-0.00198721	-0.00173741	0.515807	-3.01615	0.0027697	0.999991	0.00224294	0.824864	13	81229358		IGR	island	chr13:81229047-81229445
cg22854561	0.000405023	0.000670648	0.0824474	2.73663	0.00656143	0.999991	0.000491656	0.698677	2	160143772	WDSUB1	TSS1500	shore	chr2:160142607-160143567
cg10689175	0.000364617	0.000335819	0.0841997	2.80507	0.005345	0.999991	0.000491966	0.698677	6	34625341	C6orf106	Body	opensea
cg01793704	-0.00049754	-0.000411363	0.0358576	-2.906	0.00392166	0.999991	0.00225378	0.824864	7	130126024	MEST	TSS200	island	chr7:130126017-130126801
cg02576415	-0.00140319	-0.000992328	0.596243	-2.45272	0.0147232	0.999991	0.00225761	0.824864	10	21567780		IGR	opensea
cg12177762	-0.000435115	-0.000406592	0.894033	-2.64522	0.00857538	0.999991	0.00226052	0.824864	3	126911727		IGR	opensea
cg08003613	0.000459574	0.000351919	0.0955804	2.71504	0.00699411	0.999991	0.000496928	0.698677	5	92917334	FLJ42709	TSS1500	island	chr5:92914770-92917337
cg03575939	0.00062177	0.000650361	0.119283	3.02757	0.00267	0.999991	0.000497042	0.698677	16	31345277		IGR	shelf	chr16:31342452-31343140
cg24641427	-0.000795431	-0.000781753	0.804682	-2.66437	0.00811266	0.999991	0.00226525	0.824864	4	148399867		IGR	shelf	chr4:148402198-148402760
cg00463004	-0.000298506	-0.000318876	0.892429	-2.66526	0.0080915	0.999991	0.00226789	0.824864	6	107938738	SOBP	Body	opensea
cg09504692	-0.000436804	-0.000441442	0.862666	-2.41335	0.0163802	0.999991	0.00226836	0.824864	2	33169353	LOC100271832	Body	shelf	chr2:33171448-33173164
cg06809074	-0.000144328	-0.000102834	0.957562	-3.13972	0.00185222	0.999991	0.00227717	0.824864	8	976415		IGR	island	chr8:976015-976416
cg01234379	-0.000761283	-0.000702844	0.883575	-3.14549	0.00181718	0.999991	0.00228599	0.824864	16	88168314		IGR	shelf	chr16:88165560-88166034
cg27113856	-0.000305574	-0.000297781	0.90127	-2.98775	0.00303249	0.999991	0.00228636	0.824864	13	20254907	PSPC1	Body	opensea
cg03980250	-0.000628377	-0.000513605	0.892075	-3.24245	0.00131276	0.999991	0.00228778	0.824864	11	107986307		IGR	opensea
cg16929139	-0.000738144	-0.000618803	0.774047	-2.8105	0.00525776	0.999991	0.00229948	0.827	18	29601617	RNF125	Body	shelf	chr18:29598566-29599460
cg27178569	-0.000499025	-0.000438431	0.843531	-2.51584	0.0123747	0.999991	0.00230909	0.827462	15	49937400		IGR	opensea
cg16167782	-0.00134123	-0.00128229	0.752496	-2.86266	0.00448409	0.999991	0.00231247	0.827462	18	72925371	TSHZ1	5'UTR	shore	chr18:72923054-72924182
cg14121971	0.000278386	0.000210561	0.0607686	2.69519	0.00741462	0.999991	0.0005096	0.698677	6	29621375		IGR	shelf	chr6:29617765-29617974
cg13703253	-0.000468382	-0.000467722	0.919089	-3.14822	0.00180084	0.999991	0.00231664	0.827462	15	72104318	NR2E3	Body	island	chr15:72104191-72104418
cg02441892	-0.000258094	-0.00028712	0.905143	-2.76627	0.00600677	0.999991	0.00232425	0.827462	7	45159368		IGR	opensea
cg05715861	0.000207401	0.000189649	0.0494255	3.16402	0.00170877	0.999991	0.000512215	0.698677	17	62340798	TEX2	TSS200	island	chr17:62339803-62340799
cg01507228	-0.000327186	-0.00034637	0.902969	-2.36999	0.0183941	0.999991	0.0023314	0.828759	4	190024615		IGR	opensea
cg06751597	0.000383571	0.000324432	0.0790835	3.06172	0.00239131	0.999991	0.000515876	0.698677	15	42788175	SNAP23	5'UTR	opensea
cg04351131	-0.000497564	-0.000454898	0.858807	-2.64608	0.00855405	0.999991	0.00235294	0.831122	11	129729453	TMEM45B	3'UTR	opensea
cg01915283	-0.000342237	-0.000366714	0.89716	-2.71066	0.00708516	0.999991	0.00235337	0.831122	22	39711362	SNORD83A	TSS200	opensea
cg14784242	-0.000509179	-0.000514619	0.889411	-3.08316	0.00223034	0.999991	0.00235357	0.831122	6	24126060	NRSN1	TSS1500	shore	chr6:24126309-24126512
cg06076692	-0.000231302	-0.000217078	0.919468	-2.64692	0.00853345	0.999991	0.00235546	0.831122	6	16736892	ATXN1	5'UTR	opensea
cg08924023	-0.000307352	-0.000328354	0.909165	-3.06914	0.00233441	0.999991	0.00236824	0.832137	13	31455173		IGR	opensea
cg25582978	-0.000689082	-0.000704586	0.80676	-2.64817	0.00850263	0.999991	0.00237118	0.832137	6	150924950	PLEKHG1	5'UTR	shelf	chr6:150920904-150922146
cg04362407	-0.000864687	-0.000754861	0.846044	-2.73286	0.0066353	0.999991	0.00237223	0.832137	3	98189197	OR5K1	1stExon	opensea
cg09325384	0.00011821	0.000135411	0.0363933	2.4768	0.0137843	0.999991	0.000523565	0.698677	16	22308170	POLR3E	TSS1500	shore	chr16:22308591-22309365
cg22878535	0.00155607	0.00129584	0.224445	2.89975	0.00399852	0.999991	0.000527153	0.698677	17	78431627		IGR	shelf	chr17:78428262-78429288
cg04864327	-0.00107677	-0.000911678	0.735704	-2.90668	0.00391326	0.999991	0.00238817	0.832137	7	111396894	DOCK4	Body	opensea
cg07771321	-0.000795644	-0.000818431	0.869873	-3.33361	0.000960079	0.999991	0.00239224	0.832137	2	125368595	CNTNAP5	Body	opensea
cg07317601	-2.81e-05	3.11e-06	0.0256105	-0.877931	0.380654	0.999991	0.00239586	0.832137	5	612013	CEP72	TSS1500	island	chr5:611944-612881
cg07755493	-0.000346908	-0.000300651	0.89076	-2.79567	0.00549896	0.999991	0.00239594	0.832137	2	37787889		IGR	opensea
cg14716262	-0.00063813	-0.000547164	0.818555	-2.63144	0.00892297	0.999991	0.00240084	0.832137	5	137897245	HSPA9	Body	opensea
cg06250720	-0.000706873	-0.00069597	0.661535	-2.7967	0.0054819	0.999991	0.00240096	0.832137	10	5593949		IGR	opensea
cg01990874	-0.000202505	-0.000206337	0.933305	-2.94983	0.00341901	0.999991	0.00240267	0.832137	19	36644277	COX7A1	TSS1500	shore	chr19:36642327-36643585
cg25449466	-0.000380167	-0.000401675	0.902341	-3.1006	0.00210676	0.999991	0.00240555	0.832382	20	55834002	BMP7	Body	opensea
cg02691506	0.00322986	0.0030546	0.241613	3.0727	0.00230762	0.999991	0.000535424	0.698677	3	8685827	C3orf32	5'UTR	opensea
cg10223234	0.00092261	0.000714491	0.452475	2.9868	0.00304159	0.999991	0.000535779	0.698677	6	31926205	RDBP	Body	shore	chr6:31926489-31926940
cg23732080	-0.0013117	-0.00126827	0.853008	-3.00722	0.00284996	0.999991	0.00242412	0.835929	11	64120036	CCDC88B	Body	opensea
cg14569423	-0.00115129	-0.000836479	0.73404	-2.98732	0.00303658	0.999991	0.0024388	0.837141	9	126523663	DENND1A	Body	opensea
cg03053757	0.00080671	0.000701897	0.158048	2.94126	0.00351236	0.999991	0.000542271	0.698677	19	10589579		IGR	shore	chr19:10589681-10590041
cg06400229	-0.000790827	-0.000671951	0.826809	-2.93761	0.0035528	0.999991	0.00244857	0.838293	10	125327578		IGR	opensea
cg16170838	0.00114347	0.00101679	0.717361	2.87331	0.00433941	0.999991	0.000542521	0.698677	1	228223346	WNT3A	Body	shelf	chr1:228225442-228225753
cg04855971	-0.000550576	-0.000501212	0.855913	-2.52067	0.0122095	0.999991	0.00245387	0.838293	4	57299126	PPAT	Body	shelf	chr4:57301340-57302670
cg00449210	0.000109314	9.91e-05	0.0260524	3.27293	0.00118329	0.999991	0.000545499	0.698677	7	107385198	CBLL1	Body	shore	chr7:107383657-107385021
cg02990598	-0.000678463	-0.000720602	0.626851	-2.93293	0.00360539	0.999991	0.00246285	0.840129	19	1955419	C19orf34	TSS1500	island	chr19:1955331-1955572
cg01250879	-0.000796192	-0.000853055	0.780786	-2.86991	0.00438518	0.999991	0.00246316	0.840129	22	46660593	PKDREJ	TSS1500	shore	chr22:46658397-46659332
cg22391718	-0.000219436	-0.000223214	0.945928	-2.96001	0.00331099	0.999991	0.00246717	0.840192	1	110326285		IGR	opensea
cg02390084	-0.000363945	-0.000331196	0.889998	-2.57297	0.0105431	0.999991	0.00247012	0.840282	12	28658805	CCDC91	Body	opensea
cg26682904	-0.0012229	-0.000877127	0.453826	-3.06804	0.00234281	0.999991	0.00247144	0.840282	11	101787410	ANGPTL5	TSS200	shore	chr11:101785594-101786128
cg19929624	0.000130234	0.000120002	0.0309363	2.90639	0.0039168	0.999991	0.000552939	0.702489	18	11851551	GNAL	Body	island	chr18:11851209-11852122
cg25890576	-0.00105986	-0.0010537	0.871054	-2.8042	0.0053591	0.999991	0.00249257	0.844071	10	88294689		IGR	shore	chr10:88295205-88295592
cg06898279	-0.00264089	-0.00240025	0.587549	-2.85621	0.00457381	0.999991	0.00249737	0.844071	14	60629192	DHRS7	Body	shelf	chr14:60631740-60632254
cg14443692	-0.000348728	-0.000362718	0.922585	-2.99145	0.002997	0.999991	0.00249799	0.844071	9	131669997	LRRC8A	Body	island	chr9:131669882-131671092
cg24823751	0.000144406	0.000119461	0.0331293	3.028	0.00266636	0.999991	0.000554685	0.702629	10	21786419	MIR1915	TSS1500	island	chr10:21783198-21786420
cg16773162	-0.00045316	-0.000391973	0.863903	-2.8777	0.0042811	0.999991	0.00250014	0.844071	12	107039145	RFX4	Body	opensea
cg19633435	-0.000343877	-0.000374533	0.889824	-2.98586	0.00305078	0.999991	0.00250682	0.844071	15	63600935	APH1B	3'UTR	opensea
cg12344249	-0.000371788	-0.000324854	0.881424	-2.60559	0.00960946	0.999991	0.00250853	0.844071	5	16478970	FAM134B	Body	opensea
cg15438951	-0.000804251	-0.000933956	0.708382	-2.98055	0.00310263	0.999991	0.00251026	0.844071	12	96389694	HAL	5'UTR	shore	chr12:96389405-96389675
cg14562081	0.000288785	0.000235528	0.0805605	2.78093	0.00574847	0.999991	0.000558428	0.703221	10	114709917	TCF7L2	TSS200	shelf	chr10:114712115-114712544
cg18031880	-0.00124681	-0.00142604	0.646025	-2.00156	0.0461939	0.999991	0.00251503	0.844071	11	115829932		IGR	opensea
cg17033333	-0.000256005	-0.000274207	0.928273	-2.96268	0.00328319	0.999991	0.00252229	0.844071	5	2261042		IGR	opensea
cg18564855	0.000129031	0.000144135	0.0288383	3.25918	0.00124018	0.999991	0.000560802	0.704146	10	15001988	MEIG1	5'UTR	shore	chr10:15001272-15001840
cg24692872	-0.000529096	-0.000494045	0.93692	-3.24859	0.00128567	0.999991	0.00252554	0.844071	1	19181150	TAS1R2	Body	island	chr1:19180945-19181469
cg06654118	-0.00138423	-0.00126983	0.197321	-2.70061	0.00729765	0.999991	0.00252647	0.844071	4	1303317	MAEA	Body	shore	chr4:1303490-1303835
cg17466637	-0.00288	-0.00264576	0.82571	-2.58845	0.0100902	0.999991	0.00252665	0.844071	7	138148516	TRIM24	Body	shelf	chr7:138144667-138146023
cg02985293	-0.000518856	-0.000483676	0.824472	-2.95077	0.00340888	0.999991	0.00253199	0.844071	19	2064854		IGR	island	chr19:2064853-2065265
cg16208053	0.00117751	0.00117272	0.786074	2.18207	0.0298467	0.999991	0.000563621	0.705622	10	135379215	SYCE1	TSS200	island	chr10:135378883-135379767
cg17426138	-0.000293602	-0.000303434	0.884161	-2.51094	0.0125444	0.999991	0.00253565	0.844071	6	169019416	SMOC2	Body	opensea
cg24757562	-0.000465869	-0.000461082	0.0681196	-3.10465	0.00207897	0.999991	0.00254135	0.844356	5	174487132		IGR	opensea
cg14117934	-0.000555635	-0.000592313	0.809873	-2.73746	0.0065453	0.999991	0.00254656	0.844356	2	113587675	IL1B	3'UTR	opensea
cg21576107	-0.000648443	-0.000390742	0.787747	-2.52235	0.0121526	0.999991	0.00254918	0.844356	6	26243121		IGR	shelf	chr6:26246815-26247100
cg02042585	-0.0014763	-0.00115125	0.770835	-2.68546	0.00762887	0.999991	0.0025518	0.844356	6	160783785	SLC22A3	Body	island	chr6:160783666-160784135
cg09462240	-0.0012483	-0.000890085	0.60757	-2.914	0.00382514	0.999991	0.00255981	0.844356	4	1409497		IGR	shore	chr4:1407446-1408014
cg11227966	-0.000514865	-0.000512103	0.844013	-2.87177	0.00436009	0.999991	0.00256072	0.844356	11	14917425		IGR	shelf	chr11:14912900-14913771
cg15550953	-0.000898065	-0.000884148	0.82265	-2.77608	0.00583277	0.999991	0.00256296	0.844356	1	6036414	NPHP4	Body	opensea
cg20950277	-0.000426834	-0.000391277	0.863059	-2.61834	0.00926527	0.999991	0.00256551	0.844356	4	122085241	TNIP3	1stExon	opensea
cg20013539	-0.000517505	-0.00050341	0.900071	-3.10603	0.00206964	0.999991	0.00257037	0.844356	5	17215163	LOC285696	Body	shore	chr5:17216489-17217036
cg26674301	-0.00052844	-0.000512408	0.866152	-2.76201	0.00608386	0.999991	0.00257164	0.844356	22	38823479	KCNJ4	Body	island	chr22:38822879-38824193
cg21125452	-0.000818423	-0.000769067	0.76782	-2.51077	0.0125502	0.999991	0.00257535	0.844844	8	120846352	TAF2	TSS1500	shore	chr8:120844798-120845115
cg06638966	0.000938837	0.0009328	0.194178	3.03025	0.00264712	0.999991	0.00057443	0.717064	6	70576321	COL19A1	TSS200	shore	chr6:70576974-70577572
cg11897120	-0.000559363	-0.000549716	0.821513	-2.83484	0.00488286	0.999991	0.00257853	0.845241	6	116698176	DSE	5'UTR	opensea
cg17807806	-0.000364612	-0.000306131	0.883222	-2.47142	0.0139892	0.999991	0.00258997	0.846062	4	155257112	DCHS2	Body	shelf	chr4:155254130-155254603
cg05968179	-0.000362909	-0.000199026	0.905219	-2.96661	0.00324272	0.999991	0.00259221	0.846062	10	11505706	USP6NL	Body	island	chr10:11505222-11505766
cg19729930	-0.00239872	-0.00275222	0.417179	-2.93994	0.00352695	0.999991	0.00259781	0.846166	2	74357872		IGR	island	chr2:74357574-74358014
cg26294037	-0.00141538	-0.0013605	0.765495	-3.05497	0.00244423	0.999991	0.00260183	0.846166	2	222683753		IGR	opensea
cg20473595	-0.00123829	-0.000982091	0.651379	-2.83199	0.00492548	0.999991	0.00260485	0.846166	17	3848169	ATP2A3	Body	island	chr17:3847999-3848570
cg07393674	-0.000297597	-0.000265031	0.928935	-2.88901	0.0041339	0.999991	0.002605	0.846166	16	85408157		IGR	shore	chr16:85407314-85407576
cg18498156	-0.000598208	-0.000525091	0.814684	-2.63295	0.00888451	0.999991	0.00261117	0.846921	7	116191437	CAV1	Body	opensea
cg16316054	-0.00065605	-0.000576812	0.859951	-2.73809	0.00653306	0.999991	0.00261346	0.846921	4	185480838		IGR	opensea
cg08977311	-0.00452952	-0.00344615	0.560285	-2.70401	0.00722508	0.999991	0.00261857	0.846921	3	168308798	C3orf50	Body	opensea
cg26648094	-0.000260921	-0.000278278	0.91423	-2.89594	0.00404615	0.999991	0.00263068	0.846921	16	84908201	CRISPLD2	Body	opensea
cg15677957	0.00046293	0.000455914	0.0964273	2.81391	0.00520374	0.999991	0.00058831	0.724722	18	47088780	LIPG	Body	shore	chr18:47087075-47087446
cg06554744	-6.83e-05	-6.57e-05	0.977117	-3.12032	0.0019747	0.999991	0.00263589	0.846921	17	18151135	FLII	Body	island	chr17:18150279-18151172
cg15252429	-0.000709862	-0.000691514	0.823978	-3.082	0.00223881	0.999991	0.00263713	0.846921	17	9676243	DHRS7C	Body	shore	chr17:9674854-9675265
cg26682994	-0.00106984	-0.000934025	0.1399	-3.0785	0.00226442	0.999991	0.00263952	0.846921	5	50683914	ISL1	Body	shore	chr5:50685453-50686148
cg27285720	0.000405778	0.000298361	0.0751394	3.0093	0.00283105	0.999991	0.000591034	0.724722	1	89664782	GBP4	TSS200	opensea
cg17419815	-0.00179536	-0.00144467	0.566616	-2.98711	0.00303862	0.999991	0.00264417	0.846921	12	27234924	C12orf71	1stExon	opensea
cg07215695	-0.000698701	-0.000660586	0.509053	-2.983	0.00307858	0.999991	0.00264671	0.846921	2	85637834	CAPG	TSS200	shelf	chr2:85640969-85641259
cg23489110	0.000748821	0.000808906	0.168698	3.07859	0.00226377	0.999991	0.000592414	0.724722	19	49866384	DKKL1	TSS1500	shore	chr19:49866752-49867209
cg23253991	-0.000243987	-0.000184546	0.920402	-2.64763	0.00851595	0.999991	0.00264925	0.846921	2	173686677	RAPGEF4	Body	opensea
cg09262974	0.00108299	0.00115974	0.829454	2.73676	0.00655901	0.999991	0.000594021	0.724722	15	38478762		IGR	opensea
cg08900904	-0.000451255	-0.00035794	0.86225	-2.90072	0.00398645	0.999991	0.002659	0.846921	6	169260703		IGR	shore	chr6:169261135-169261427
cg07152379	-0.000728133	-0.000596463	0.83116	-2.69891	0.00733416	0.999991	0.00265983	0.846921	15	44159857	WDR76	3'UTR	opensea
cg06500074	-0.00090856	-0.000828498	0.79603	-2.83096	0.00494096	0.999991	0.00266244	0.846921	6	14844874		IGR	opensea
cg12882804	-0.000160669	-0.000164314	0.949296	-2.8302	0.00495235	0.999991	0.00266553	0.846921	14	105747050	BRF1	Body	opensea
cg08815506	-0.000512302	-0.000531126	0.85052	-2.57042	0.0106193	0.999991	0.0026693	0.846921	4	176826907	GPM6A	5'UTR	opensea
cg16730908	-0.000636885	-0.000574809	0.486103	-2.99509	0.00296244	0.999991	0.00267127	0.846921	18	43652592	PSTPIP2	TSS1500	shore	chr18:43651796-43652455
cg03945400	-0.000920276	-0.000946724	0.473292	-2.98624	0.00304706	0.999991	0.00267206	0.846921	15	38543209		IGR	shore	chr15:38544002-38545532
cg08083251	-0.00323852	-0.00222055	0.679533	-3.06432	0.00237126	0.999991	0.00267209	0.846921	13	23309930		IGR	opensea
cg26531805	-0.000250849	-0.000213904	0.899066	-2.68815	0.00756911	0.999991	0.00267248	0.846921	1	201861478	SHISA4	Body	opensea
cg05411165	0.00104321	0.000999594	0.817299	2.71309	0.00703455	0.999991	0.000598377	0.724722	6	27466334		IGR	shelf	chr6:27463176-27463379
cg05197962	0.000192166	0.000155904	0.0415389	3.29992	0.00107865	0.999991	0.000598564	0.724722	3	183354364	KLHL24	5'UTR	island	chr3:183353234-183354816
cg06858263	-0.000991049	-0.00124649	0.719375	-2.91855	0.00377127	0.999991	0.00268765	0.846921	7	157148509	DNAJB6	5'UTR	opensea
cg25709679	-0.000696633	-0.000440224	0.796188	-2.35684	0.0190464	0.999991	0.00269054	0.846921	15	99206764	IGF1R	Body	opensea
cg04094433	-0.000193698	-0.000176292	0.944385	-2.71242	0.00704852	0.999991	0.00269347	0.846921	10	134686227		IGR	shelf	chr10:134682700-134682917
cg01617071	-0.00103175	-0.00123361	0.459457	-1.91796	0.0560253	0.999991	0.00270857	0.846921	7	964629	ADAP1	Body	shore	chr7:965987-966266
cg07254055	-0.00101687	-0.00106085	0.732774	-2.98784	0.00303161	0.999991	0.00271276	0.846921	6	35011768	ANKS1A	Body	opensea
cg16565439	-0.00121651	-0.000758702	0.826864	-2.30962	0.021559	0.999991	0.00271481	0.846921	7	6140693		IGR	shelf	chr7:6144047-6144469
cg01028849	-0.000670185	-0.000603588	0.119642	-2.6015	0.00972237	0.999991	0.00271713	0.846921	8	65490422	LOC401463	TSS1500	shore	chr8:65491083-65491319
cg20993361	0.000224575	0.000267745	0.0749701	2.68896	0.00755121	0.999991	0.000609961	0.729935	7	116503444	CAPZA2	Body	shore	chr7:116502427-116502920
cg07471462	-3.65e-05	-2.88e-05	0.0218224	-1.04081	0.298764	0.999991	0.00272246	0.846921	6	33168624	SLC39A7	1stExon	island	chr6:33167885-33168715
cg02904657	-0.00174121	-0.00204869	0.671193	-3.18226	0.0016079	0.999991	0.002728	0.846921	15	40571997		IGR	shore	chr15:40572078-40572758
cg00008629	0.00187355	0.00189592	0.404825	2.85802	0.00454846	0.999991	0.000612815	0.729935	9	115093661	ROD1	Body	shore	chr9:115095149-115095919
cg18558455	-0.000663003	-0.000646906	0.81382	-2.87775	0.00428036	0.999991	0.00273081	0.846921	7	101559167	CUX1	Body	shore	chr7:101559402-101559625
cg10943629	0.000535685	0.000339718	0.881733	2.88593	0.00417352	0.999991	0.000613421	0.729935	5	3286208		IGR	opensea
cg03003526	-0.000383801	-0.000418293	0.907419	-3.11704	0.00199615	0.999991	0.002735	0.846921	1	92223917	TGFBR3	Body	opensea
cg26082665	0.000276953	0.000236488	0.0465044	2.86023	0.00451764	0.999991	0.000614142	0.729935	6	28863544		IGR	island	chr6:28863343-28863545
cg14611402	-0.000861141	-0.000852949	0.392	-2.96287	0.00328125	0.999991	0.00273634	0.846921	6	117803162	DCBLD1	TSS1500	shore	chr6:117803497-117804671
cg09350591	-0.000315472	-0.000363901	0.917273	-2.92746	0.00366768	0.999991	0.00273677	0.846921	6	30878729	GTF2H4	Body	shelf	chr6:30881533-30882296
cg25027584	-0.00044782	-0.000454441	0.872771	-2.93396	0.0035938	0.999991	0.00273826	0.846921	7	1748302	ELFN1	TSS1500	opensea
cg01543300	0.000245198	0.000251175	0.0525545	2.9535	0.00337974	0.999991	0.000615338	0.729935	19	2426874	TIMM13	3'UTR	island	chr19:2424005-2427983
cg17437373	-0.000431775	-0.000293784	0.87021	-2.47152	0.0139853	0.999991	0.00274252	0.846921	12	29305123		IGR	shelf	chr12:29302034-29302954
cg06819296	-0.00104466	-0.00104729	0.589047	-2.98408	0.00306807	0.999991	0.00274268	0.846921	8	10982668	XKR6	Body	opensea
cg14655569	-0.0036069	-0.00208486	0.842317	-2.81545	0.00517946	0.999991	0.00274471	0.846921	9	95473718	BICD2	3'UTR	shelf	chr9:95477296-95477708
cg05131696	-0.00122417	-0.000967989	0.35674	-3.005	0.00287025	0.999991	0.00274595	0.846921	12	31499320		IGR	opensea
cg20642417	-0.000485914	-0.000565798	0.733742	-2.99711	0.00294341	0.999991	0.00275017	0.846921	6	29577082	GABBR1	Body	opensea
cg20833838	0.0012911	0.00088628	0.69809	2.76914	0.00595552	0.999991	0.00061809	0.730963	5	176036260	GPRIN1	5'UTR	shore	chr5:176036458-176037557
cg18685158	-0.000407957	-0.000421643	0.905616	-2.79623	0.00548968	0.999991	0.00275544	0.846921	19	11168915	SMARCA4	Body	shore	chr19:11170550-11170837
cg01780781	-0.000348949	-0.000277519	0.878811	-2.62975	0.00896662	0.999991	0.00276243	0.846921	5	43070634		IGR	shelf	chr5:43066398-43067011
cg14906304	-0.000264411	-0.000265881	0.942009	-3.32212	0.000999061	0.999991	0.00276429	0.846921	2	174229616	CDCA7	Body	opensea
cg09292581	-0.00024809	-0.000198842	0.914252	-2.93065	0.00363117	0.999991	0.00276804	0.846921	6	28872417	TRIM27	Body	opensea
cg27156236	-0.00033926	-0.00034704	0.883331	-2.90505	0.00393321	0.999991	0.00276946	0.846921	12	78637464		IGR	opensea
cg18620927	-0.000216553	-0.000181143	0.939149	-2.60193	0.00971029	0.999991	0.00277015	0.846921	10	2035340		IGR	opensea
cg18106898	0.0013543	0.00097439	0.524122	2.93177	0.00361854	0.999991	0.00062357	0.730963	15	74229671	LOXL1	Body	opensea
cg06631531	-0.00198263	-0.00202778	0.846713	-2.94522	0.0034689	0.999991	0.00278182	0.846921	4	5382335	STK32B	Body	opensea
cg06574679	-0.0006898	-0.000516498	0.830842	-2.46614	0.014193	0.999991	0.00278768	0.846921	16	85828474	COX4NB	Body	shelf	chr16:85832420-85833842
cg05370471	-8.35e-05	-3.37e-05	0.970702	-2.71347	0.00702656	0.999991	0.00278959	0.846921	2	118594649		IGR	shore	chr2:118593639-118594234
cg27584762	0.000753406	0.000644608	0.420891	2.96935	0.00321474	0.999991	0.000629408	0.730963	5	86709126	CCNH	TSS1500	shore	chr5:86708296-86708878
cg14080851	-0.0033469	-0.00257061	0.830616	-2.90339	0.00395352	0.999991	0.00279776	0.846921	7	25222516		IGR	shelf	chr7:25219408-25219962
cg14795672	-0.000577639	-0.000581203	0.837081	-2.57738	0.0104123	0.999991	0.00280841	0.846921	2	201735780	PPIL3	3'UTR	opensea
cg25930962	-0.00103542	-0.00111963	0.652069	-2.83609	0.00486415	0.999991	0.00281193	0.846921	15	44321561	FRMD5	Body	opensea
cg20568147	-0.000454809	-0.000437393	0.884236	-2.62472	0.00909714	0.999991	0.00281244	0.846921	21	47914614	DIP2A	Body	shelf	chr21:47918497-47918728
cg08124317	-0.000268351	-0.000260396	0.902709	-2.74953	0.0063147	0.999991	0.00281544	0.847011	16	23478837	GGA2	3'UTR	opensea
cg24210717	-0.000924816	-0.000855884	0.678366	-2.82974	0.00495925	0.999991	0.00281668	0.847011	12	50497827	GPD1	5'UTR	opensea
cg01059100	0.000549603	0.000608731	0.318942	2.84364	0.0047533	0.999991	0.000634717	0.730963	16	31214607	PYCARD	TSS1500	shore	chr16:31213566-31214287
cg05511853	-0.000223028	-0.000242007	0.915378	-2.75353	0.00623981	0.999991	0.00282492	0.847199	5	112182657		IGR	opensea
cg22022797	-0.000251735	-0.000108267	0.927782	-2.5983	0.00981158	0.999991	0.00282669	0.847199	19	5587909	SAFB2	Body	island	chr19:5587685-5587939
cg18244601	0.000339536	0.000402204	0.0634392	3.10996	0.00204312	0.999991	0.000637596	0.730963	3	57204170		IGR	island	chr3:57204169-57204417
cg08158188	0.00091717	0.00052058	0.821204	2.56829	0.0106834	0.999991	0.000639006	0.730963	7	57711465		IGR	opensea
cg14667685	-0.00271228	-0.00181555	0.484188	-2.75908	0.00613742	0.999991	0.00283399	0.847199	1	39249604		IGR	opensea
cg26561986	-0.000498403	-0.000496596	0.858423	-2.74319	0.00643483	0.999991	0.00283444	0.847199	12	95939442	USP44	5'UTR	shelf	chr12:95941906-95942979
cg01268866	-0.000312355	-0.000306415	0.883751	-2.49698	0.0130387	0.999991	0.00283689	0.847199	2	3683757	COLEC11	Body	shore	chr2:3683029-3683290
cg20891558	-0.00292124	-0.00348884	0.37247	-2.90209	0.00396954	0.999991	0.00283901	0.847199	2	74357851		IGR	island	chr2:74357574-74358014
cg19657039	0.00324304	0.00270745	0.699803	2.89148	0.00410242	0.999991	0.000640596	0.730963	11	64077663	ESRRA	Body	shelf	chr11:64072064-64073914
cg20087519	0.00142786	0.00147998	0.564349	2.79817	0.00545765	0.999991	0.000640722	0.730963	10	135379242	SYCE1	TSS200	island	chr10:135378883-135379767
cg27503949	-0.00124573	-0.00125076	0.878294	-3.42059	0.000707685	0.999991	0.00284814	0.847711	12	31493376		IGR	opensea
cg14175932	-0.00231967	-0.00245983	0.549543	-2.61463	0.00936425	0.999991	0.00284824	0.847711	14	23018807		IGR	opensea
cg00212521	0.00097631	0.000886742	0.742994	3.07635	0.00228035	0.999991	0.000644032	0.730963	1	240370408	FMN2	Body	shore	chr1:240370859-240371526
cg05979332	0.00059276	0.000620787	0.138362	2.8648	0.00445463	0.999991	0.000644246	0.730963	16	30709162	SRCAP	TSS1500	shore	chr16:30709274-30710364
cg00741259	-0.000940497	-0.00101715	0.9	-3.1719	0.00166449	0.999991	0.0028553	0.847711	12	77174623	ZDHHC17	Body	opensea
cg20167539	-0.000226269	-0.000240569	0.926872	-2.91497	0.00381363	0.999991	0.00285541	0.847711	6	161995302	PARK2	Body	opensea
cg07455933	-0.00100329	-0.000944294	0.720225	-3.05908	0.00241192	0.999991	0.00285652	0.847711	5	760474		IGR	opensea
cg22588445	-0.000318749	-0.000302041	0.924042	-3.27847	0.00116108	0.999991	0.00285892	0.847797	7	157423165	PTPRN2	Body	opensea
cg02354207	-0.00205915	-0.00159958	0.850544	-2.77188	0.00590674	0.999991	0.00286979	0.847797	2	3685563	COLEC11	Body	shelf	chr2:3688204-3688539
cg05773554	-0.00081733	-0.000692064	0.848279	-2.73855	0.00652418	0.999991	0.00287074	0.847797	4	90340710		IGR	opensea
cg19770715	-0.000339009	-0.000367693	0.922431	-2.98168	0.00309152	0.999991	0.00287444	0.847797	6	31848028	EHMT2	Body	opensea
cg07538339	0.000403539	0.000483438	0.0671889	3.07294	0.0023058	0.999991	0.000649848	0.730963	8	93107298	RUNX1T1	5'UTR	opensea
cg07786657	-0.000651423	-0.000672608	0.525355	-2.97131	0.00319483	0.999991	0.00287695	0.847797	1	167487633	CD247	Body	opensea
cg12955459	-0.000913843	-0.000702072	0.761008	-2.59811	0.00981675	0.999991	0.00287853	0.847797	6	154724628		IGR	opensea
cg11007153	-0.000459616	-0.000344233	0.859408	-2.60502	0.00962503	0.999991	0.0028822	0.848111	11	133771191	LOC283174	Body	opensea
cg24053163	-0.000523915	-0.000475647	0.872336	-2.68578	0.00762169	0.999991	0.00288405	0.848111	14	92503425	TRIP11	Body	shelf	chr14:92505998-92506811
cg24775327	-0.000204896	-0.000218909	0.930025	-2.50664	0.0126948	0.999991	0.00288784	0.848111	10	72311997	KIAA1274	Body	opensea
cg18855030	0.000326654	0.000240741	0.0602397	3.12259	0.00195999	0.999991	0.000653806	0.730963	2	143886940	ARHGAP15	1stExon	opensea
cg20900869	-0.000204526	-0.000191613	0.954621	-2.71293	0.00703789	0.999991	0.00289532	0.848111	14	106937869	LOC100133469	TSS1500	shore	chr14:106938196-106938818
cg11112257	-0.000259854	-0.000244259	0.907806	-2.84674	0.00470838	0.999991	0.00289811	0.848111	11	88781135	GRM5	1stExon	opensea
cg21621204	-0.000534108	-0.000485213	0.85288	-2.46757	0.0141377	0.999991	0.00290054	0.848111	4	70916719	HTN1	5'UTR	opensea
cg16325251	-0.000235747	-0.000246624	0.932814	-3.11061	0.00203876	0.999991	0.00290206	0.848111	5	37883447		IGR	opensea
cg05180540	-0.000446178	-0.000316422	0.860581	-2.44636	0.0149801	0.999991	0.0029023	0.848111	8	66701906	PDE7A	TSS1500	opensea
cg26182497	-0.000407942	-0.000393947	0.854897	-2.20525	0.0281626	0.999991	0.00290352	0.848111	3	151055545	P2RY12	3'UTR	opensea
cg21598067	-0.000963991	-0.000858572	0.708579	-2.76192	0.00608551	0.999991	0.00290412	0.848111	8	18540642	PSD3	Body	opensea
cg09993711	-0.00130967	-0.00137023	0.659761	-2.92185	0.0037325	0.999991	0.00290724	0.848111	14	64746129	ESR2	Body	opensea
cg15120477	0.000574052	0.000391097	0.146643	2.81331	0.0052132	0.999991	0.00065874	0.730963	2	220252832	DNPEP	TSS200	shore	chr2:220252008-220252638
cg19995471	-0.000300704	-0.000223736	0.913793	-2.48455	0.0134937	0.999991	0.00291171	0.848384	6	90052148	UBE2J1	Body	opensea
cg02340541	-0.00126715	-0.00137657	0.300175	-2.93614	0.00356927	0.999991	0.00291357	0.848384	11	68451699	GAL	TSS1500	island	chr11:68451359-68452846
cg08018825	0.000599496	0.00063707	0.225512	2.6758	0.00784702	0.999991	0.000659572	0.730963	4	25865188	SEL1L3	TSS1500	island	chr4:25865063-25865376
cg21736038	0.000103149	5.82e-05	0.032316	2.8609	0.00450832	0.999991	0.000661642	0.730963	18	47013328	MIR1539	TSS1500	island	chr18:47013321-47013901
cg02349373	0.00130749	0.00102967	0.624883	2.83298	0.00491052	0.999991	0.000662078	0.730963	19	38281559		IGR	shore	chr19:38281090-38281424
cg11926510	-0.000415387	-0.000345623	0.916776	-2.85612	0.00457498	0.999991	0.0029249	0.849511	1	4832380	AJAP1	Body	island	chr1:4832351-4832553
cg01213447	0.00078581	0.000695166	0.102931	3.14051	0.0018474	0.999991	0.00066331	0.730963	15	96871576	NR2F2	Body	shore	chr15:96873408-96877721
cg10317164	-0.00062787	-0.000514179	0.358091	-2.99605	0.00295338	0.999991	0.00292985	0.849511	3	10274142	IRAK2	Body	shore	chr3:10276025-10276415
cg08186341	-0.00094632	-0.000741944	0.777772	-2.80935	0.00527622	0.999991	0.00293079	0.849511	16	70563092	SF3B3	Body	opensea
cg15681229	-0.000336844	-0.000360851	0.935271	-3.07602	0.00228278	0.999991	0.00293169	0.849511	8	144610644	ZC3H3	Body	opensea
cg02624332	-0.000419347	-0.000344057	0.85485	-2.94871	0.0034311	0.999991	0.00293197	0.849511	3	101504465	FAM55C	Body	opensea
cg18115132	-0.000606789	-0.000510025	0.869748	-3.12477	0.00194599	0.999991	0.00293696	0.849511	1	107819805	NTNG1	Body	opensea
cg15583517	-0.000684254	-0.000929577	0.710983	-2.93245	0.00361081	0.999991	0.00294194	0.849511	15	52051142	TMOD2	5'UTR	opensea
cg21605021	0.000187422	0.0001572	0.0503682	2.63082	0.00893907	0.999991	0.000667629	0.730963	12	110939283	VPS29	Body	shore	chr12:110939456-110940173
cg05709578	0.000329723	0.00027094	0.0801317	2.79862	0.00545019	0.999991	0.00066876	0.730963	8	77591132	LOC100192378	Body	shore	chr8:77590167-77590373
cg15068709	-0.000390299	-0.000441653	0.855324	-2.75142	0.00627917	0.999991	0.00295366	0.850188	11	57566045	CTNND1	Body	opensea
cg01093285	-0.000517038	-0.00051303	0.849146	-3.0448	0.00252587	0.999991	0.00295594	0.850188	7	157436506	PTPRN2	Body	shelf	chr7:157440024-157442721
cg06909630	-0.000687149	-0.000915276	0.718044	-2.87126	0.00436694	0.999991	0.0029622	0.85022	1	1217130	SCNN1D	TSS1500	opensea
cg10496420	-0.000906187	-0.00091991	0.705884	-2.83446	0.00488847	0.999991	0.00296756	0.850275	10	1767915	ADARB2	Body	opensea
cg27036185	0.00126248	0.00108584	0.636691	2.91652	0.00379522	0.999991	0.000673093	0.730963	12	58087331	OS9	TSS1500	shore	chr12:58087531-58088029
cg26988922	-0.000551186	-0.00054236	0.760379	-2.83246	0.00491838	0.999991	0.0029774	0.850805	16	709298	WDR90	Body	shore	chr16:711065-711414
cg17427102	0.000588404	0.000459091	0.165178	2.43766	0.0153385	0.999991	0.000677462	0.730963	5	145582568	RBM27	TSS1500	shore	chr5:145582725-145583511
cg13135637	-0.000763682	-0.000699222	0.811634	-2.70714	0.00715895	0.999991	0.00298575	0.851214	7	117056487	ASZ1	Body	opensea
cg11449372	-0.000536592	-0.000421213	0.916722	-3.30206	0.00107074	0.999991	0.00298726	0.851214	19	2255658	JSRP1	TSS1500	shore	chr19:2250560-2253959
cg26066349	0.000413475	0.000526247	0.0805588	2.58195	0.0102783	0.999991	0.000678155	0.730963	14	31675363	HECTD1	5'UTR	shore	chr14:31676011-31677446
cg01485838	0.00118419	0.00109081	0.11891	3.05691	0.00242894	0.999991	0.000678787	0.730963	14	100532680	EVL	Body	opensea
cg26267430	0.000397817	0.000308934	0.0890904	2.97527	0.00315498	0.999991	0.000682579	0.730963	15	96894509		IGR	shore	chr15:96895306-96895729
cg05915593	-0.000730849	-0.000651882	0.810615	-2.83626	0.00486168	0.999991	0.00300562	0.854326	14	64361272	SYNE2	5'UTR	opensea
cg14787880	-0.000373682	-0.000304015	0.87081	-2.66022	0.00821102	0.999991	0.00302189	0.855969	2	203244123	BMPR2	Body	shore	chr2:203239865-203242418
cg17928876	0.000423985	0.000364598	0.874615	2.52496	0.0120646	0.999991	0.00068711	0.730963	14	76447431	TGFB3	1stExon	shore	chr14:76448623-76449389
cg24669191	-0.000100818	-8.07e-05	0.971923	-2.83891	0.00482257	0.999991	0.00302398	0.855998	1	2938646	ACTRT2	1stExon	island	chr1:2938633-2939043
cg24611823	0.000701324	0.000659459	0.11398	2.9451	0.00347026	0.999991	0.000688934	0.730963	8	118057038		IGR	opensea
cg22824674	-0.000807164	-0.000614411	0.809146	-2.71444	0.00700666	0.999991	0.003031	0.857419	7	157494836	PTPRN2	Body	shore	chr7:157494510-157494739
cg24341311	-0.00118721	-0.00116425	0.85583	-3.16445	0.00170633	0.999991	0.00303334	0.857518	3	126911844		IGR	opensea
cg16050746	0.00013444	0.00012374	0.042563	2.76034	0.00611421	0.999991	0.000691897	0.730963	6	26159157	HIST1H2BD	3'UTR	shelf	chr6:26156449-26157146
cg00995209	-0.000193141	-0.000143747	0.966188	-3.00479	0.00287214	0.999991	0.00304475	0.8583	8	144881704	SCRIB	Body	shelf	chr8:144885269-144886103
cg19340508	0.000572047	0.000348738	0.84621	2.80528	0.00534165	0.999991	0.000692687	0.730963	10	128194154	C10orf90	Body	shore	chr10:128193311-128193531
cg11858213	0.00106616	0.00126877	0.588804	2.93028	0.00363547	0.999991	0.000693256	0.730963	3	33173098	CRTAP	Body	opensea
cg16484943	0.000164596	0.000104253	0.0234142	1.33875	0.181624	0.999991	0.000693756	0.730963	11	63382065	PLA2G16	TSS200	island	chr11:63381143-63382096
cg07506749	-0.00161799	-0.00143843	0.731133	-3.11347	0.00201967	0.999991	0.00305526	0.8583	16	54228447		IGR	island	chr16:54228224-54228479
cg22244986	-0.00041604	-0.000391475	0.853144	-2.76542	0.00602205	0.999991	0.0030586	0.8583	1	201405370		IGR	opensea
cg18215454	-0.000570444	-0.000642798	0.857116	-2.99954	0.00292076	0.999991	0.00306012	0.8583	6	166268976		IGR	shore	chr6:166267509-166268461
cg11231018	-0.000387052	-0.000352725	0.877142	-2.53587	0.0117025	0.999991	0.0030603	0.8583	10	90423408	LIPF	TSS1500	opensea
cg27137368	-0.00046019	-0.000552257	0.839238	-2.91192	0.00385	0.999991	0.00306489	0.8583	2	42691800	KCNG3	Body	opensea
cg27520319	0.000866287	0.000820745	0.786094	2.87142	0.00436483	0.999991	0.000698904	0.730963	19	58556185	ZSCAN1	Body	island	chr19:58555798-58556614
cg07852840	-0.000434977	-0.000470298	0.948516	-3.01173	0.00280915	0.999991	0.00307328	0.8583	3	140813919	SPSB4	Body	island	chr3:140813913-140814134
cg25023684	0.00095006	0.00073054	0.518047	2.89655	0.00403843	0.999991	0.000700018	0.730963	7	155714868		IGR	opensea
cg14526021	-0.000241217	-0.000170874	0.955179	-2.57706	0.0104217	0.999991	0.00307665	0.8583	7	101512931	CUX1	Body	opensea
cg19356515	-0.000825891	-0.000942783	0.603482	-2.9059	0.00392278	0.999991	0.00307873	0.8583	11	108408950	EXPH5	Body	opensea
cg09629193	0.000500899	0.000543675	0.0652591	3.08957	0.00218417	0.999991	0.000702129	0.730963	16	691570	FAM195A	TSS1500	shore	chr16:691597-692700
cg16263025	-0.00121981	-0.0012408	0.690511	-2.78756	0.00563505	0.999991	0.00308238	0.8583	4	122852779	TRPC3	Body	shore	chr4:122853554-122854169
cg10218305	0.000298319	0.000271369	0.0477546	3.238	0.00133276	0.999991	0.000702719	0.730963	14	23476642	C14orf93	5'UTR	shore	chr14:23475922-23476427
cg04269907	-0.000406634	-0.000315391	0.901991	-2.90592	0.00392255	0.999991	0.00308691	0.8583	9	95477312	BICD2	Body	island	chr9:95477296-95477708

## Sheet: DMR Cont. EDS analysis
chr	start	end	value	area	L	clusterL	%	p.value	fwer	Gene_Name
chr17	6558064	6558815	-0.373011	1.86506	5	6	83.3333	1.60114e-05	0.006
chr15	66947066	66947617	-0.201627	1.20976	6	6	100	0.000234834	0.04
chr2	128453108	128453484	-0.18341	0.917048	5	5	100	0.0005604	0.048
chr19	57742112	57742444	0.110091	0.880731	8	9	88.8889	0.000539052	0.052	AURKC;AURKC;AURKC
chr6	29869838	29870062	-0.157364	0.786821	5	5	100	0.000976698	0.052	HCG2P7
chr2	202901045	202901470	0.148844	0.744218	5	5	100	0.00116884	0.052	FZD7;FZD7
chr13	21900392	21900810	-0.142086	0.710432	5	5	100	0.00132895	0.052
chr12	7781004	7781431	0.137127	0.685633	5	6	83.3333	0.00147839	0.052
chr1	147781827	147782472	0.134386	0.671929	5	7	71.4286	0.0015798	0.052
chr6	29723301	29723407	-0.139876	0.559505	4	4	100	0.00254582	0.052
chr13	110521956	110522297	-0.121576	0.607882	5	5	100	0.00218289	0.054
chr1	7887199	7887560	0.11947	0.59735	5	6	83.3333	0.002327	0.054	PER3
chr2	1595498	1596054	0.112767	0.563837	5	5	100	0.00271127	0.054
chr6	33032830	33033484	-0.131922	0.527688	4	4	100	0.00311156	0.054	HLA-DPA1
chr1	156616554	156616855	-0.102339	0.511695	5	6	83.3333	0.00328768	0.054	BCAN;BCAN
chr2	55450577	55450874	0.123418	0.49367	4	4	100	0.00390145	0.054	C2orf63;C2orf63
chr6	88757302	88757392	0.0948203	0.474101	5	7	71.4286	0.00361859	0.054	SPACA1
chr4	940614	941054	0.116718	0.466871	4	4	100	0.00475006	0.054	TMEM175
chr1	203320386	203320541	-0.114606	0.458425	4	6	66.6667	0.00497956	0.054	FMOD
chr4	184642625	184642917	0.15149	0.454469	3	3	100	0.00360791	0.054
chr4	56023751	56024045	-0.110568	0.44227	4	6	66.6667	0.0054599	0.054
chr11	14280742	14281053	0.107993	0.431973	4	5	80	0.00575878	0.054	SPON1
chr1	147737016	147737207	0.107257	0.429028	4	4	100	0.00592957	0.054
chr3	125709126	125709740	0.102653	0.410611	4	5	80	0.00651666	0.054
chr10	96990543	96990858	0.133666	0.400999	3	3	100	0.00579081	0.054
chr10	1505595	1505654	-0.13143	0.39429	3	3	100	0.00613238	0.054	ADARB2
chr5	171057078	171057339	-0.0945621	0.378248	4	5	80	0.007456	0.054
chr6	139012860	139013146	-0.0940533	0.376213	4	5	80	0.00747201	0.054
chr11	7819812	7819960	-0.124693	0.374079	3	3	100	0.00753072	0.054	OR5P2
chr5	177707036	177707226	0.124417	0.37325	3	3	100	0.00761611	0.054	COL23A1
chr6	170532633	170532835	-0.12198	0.365939	3	3	100	0.00824589	0.054
chr13	30077315	30077489	-0.120066	0.360199	3	3	100	0.0087636	0.054	MTUS2;MTUS2
chr6	170054730	170055332	0.113982	0.341947	3	3	100	0.0103914	0.054	WDR27
chr11	1283875	1283970	-0.111507	0.334521	3	3	100	0.0110853	0.054
chr1	26527870	26527928	0.108241	0.324722	3	3	100	0.0120246	0.054	CATSPER4
chr10	29214117	29214361	0.105944	0.317833	3	4	75	0.0128465	0.054
chr22	27834439	27834629	0.104088	0.312264	3	3	100	0.0136044	0.054
chr19	728040	728176	0.101826	0.305477	3	4	75	0.0142875	0.054	PALM;PALM
chr10	44223817	44224014	0.101266	0.303799	3	4	75	0.0144423	0.054
chr8	70906996	70907139	0.100512	0.301535	3	4	75	0.0147465	0.054
chr20	62084549	62084833	-0.0998366	0.29951	3	3	100	0.0149547	0.054	KCNQ2;KCNQ2;KCNQ2;KCNQ2;KCNQ2
chr4	183756254	183756392	-0.0988265	0.296479	3	3	100	0.0152856	0.054
chr13	27295928	27296010	0.098744	0.296232	3	3	100	0.0153123	0.054
chr2	121776314	121776604	0.0979186	0.293756	3	3	100	0.0155578	0.054
chr19	49340574	49340765	0.0919483	0.275845	3	4	75	0.0174418	0.054	PLEKHA4;HSD17B14;PLEKHA4
chr5	176797920	176798049	0.0862788	0.258836	3	3	100	0.0188882	0.054	RGS14
chr7	157474856	157474965	-0.0801409	0.240423	3	3	100	0.0196941	0.054	PTPRN2;PTPRN2;PTPRN2

## Sheet: Replication_de Mendoza_2018
Table 2, adapted from de Mendoza et al, "Perceived Racial Discrimination and DNA Methylation Among African American Women in the InterGEN Study", 2018										This study
CpG_Site	Chr	bp	Gene	Exposure	b	SE	T_Stat	p Value After GC	FDR-Adjusted p Value	DeltaBeta_cont_EDS	adj.P.Val_cont_EDS	Bacon_adjust.pval_cont_EDS
cg09437479	16	78539954	WWOX	RES	-0.00173	0.000747	-2.32	0.0356	0.994	#N/A	#N/A	#N/A
cg09437479				MLD	-0.0113	0.00188	-6.03	6.25e-08	0.031	#N/A	#N/A	#N/A
cg16143945	3	126168382	ZXDC	RES	0.000596	0.000136	4.38	0.000102	0.766	#N/A	#N/A	#N/A
cg16143945				MLD	0.00227	0.000379	6	7.3e-08	0.031	#N/A	#N/A	#N/A
cg03317714	11	69912795	LOC101928443	RES	-0.00185	0.000565	-3.28	0.00316	0.941	#N/A	#N/A	#N/A
cg03317714				MLD	-0.00869	0.00149	-5.85	1.43e-07	0.035	#N/A	#N/A	#N/A
cg19958721	2	144455439	ARHGAP15	RES	-0.00145	0.000567	-2.56	0.0207	0.981	#N/A	#N/A	#N/A
cg19958721				MLD	-0.00823	0.00143	-5.74	2.28e-07	0.035	#N/A	#N/A	#N/A
cg05711042	5	150913871	FAT2	RES	-0.00259	0.000659	-3.93	0.00045	0.823	#N/A	#N/A	#N/A
cg05711042				MLD	-0.0114	0.002	-5.69	2.88e-07	0.035	#N/A	#N/A	#N/A
cg02578462	7	2028754	MAD1L1	RES	-0.00159	0.000442	-3.6	0.00124	0.888	#N/A	#N/A	#N/A
cg02578462				MLD	-0.00649	0.00114	-5.69	2.89e-07	0.035	#N/A	#N/A	#N/A
cg07726178	7	110748868	LRRN3;IMMP2L	RES	-0.00162	0.00041	-3.95	0.000427	0.808	#N/A	#N/A	#N/A
cg07726178				MLD	-0.00658	0.00116	-5.68	2.94e-07	0.035	#N/A	#N/A	#N/A
cg15209133	14	70020151		RES	0.00221	0.000721	3.06	0.00576	0.957	#N/A	#N/A	#N/A
cg15209133				MLD	0.0113	0.00199	5.66	3.32e-07	0.035	#N/A	#N/A	#N/A
cg04928761	10	108756503	SORCS1	RES	-0.00316	0.00101	-3.13	0.00487	0.954	#N/A	#N/A	#N/A
cg04928761				MLD	-0.0146	0.00262	-5.59	4.49e-07	0.042	#N/A	#N/A	#N/A
